# Supplementary material for: Integrating bioinformatics and multiple machine learning to identify mitophagy-related targets for the diagnosis and treatment of diabetic foot ulcers: evidence from transcriptome analysis and drug docking
Source: Front Mol Biosci. 2024 Jul 9;11:1420136. doi: 10.3389/fmolb.2024.1420136 (PMC11263085; doi:10.3389/fmolb.2024.1420136)
Supplement: Supplementary file 1 [file Table1.XLSX]

## Sheet: Table S1
Table S1. 417 mitophagy-related genes
ID	MRGs	Description	Category ▼	UniProt ID	Score
1	PRKN	Parkin RBR E3 Ubiquitin Protein Ligase	Protein Coding	O60260	20.14
2	PINK1	PTEN Induced Kinase 1	Protein Coding	Q9BXM7	19.01
3	MAP1LC3B	Microtubule Associated Protein 1 Light Chain 3 Beta	Protein Coding	Q9GZQ8	12.07
4	VDAC1	Voltage Dependent Anion Channel 1	Protein Coding	P21796	11.11
5	FUNDC1	FUN14 Domain Containing 1	Protein Coding	Q8IVP5	10.21
6	MFN2	Mitofusin 2	Protein Coding	O95140	10.05
7	SQSTM1	Sequestosome 1	Protein Coding	Q13501	9.4
8	MAP1LC3A	Microtubule Associated Protein 1 Light Chain 3 Alpha	Protein Coding	Q9H492	8.92
9	ULK1	Unc-51 Like Autophagy Activating Kinase 1	Protein Coding	O75385	8.22
10	UBC	Ubiquitin C	Protein Coding	P0CG48	7.81
11	PHB2	Prohibitin 2	Protein Coding	Q99623	7.75
12	ATG13	Autophagy Related 13	Protein Coding	O75143	7.54
13	TOMM20	Translocase Of Outer Mitochondrial Membrane 20	Protein Coding	Q15388	7.45
14	AMBRA1	Autophagy And Beclin 1 Regulator 1	Protein Coding	Q9C0C7	7.26
15	VPS13C	Vacuolar Protein Sorting 13 Homolog C	Protein Coding	Q709C8	7.03
16	PGAM5	PGAM Family Member 5, Mitochondrial Serine/Threonine Protein Phosphatase	Protein Coding	Q96HS1	7.02
17	MFN1	Mitofusin 1	Protein Coding	Q8IWA4	6.56
18	UBA52	Ubiquitin A-52 Residue Ribosomal Protein Fusion Product 1	Protein Coding	P62987	6.47
19	CLEC16A	C-Type Lectin Domain Containing 16A	Protein Coding	Q2KHT3	6.26
20	IRGM	Immunity Related GTPase M	Protein Coding	A1A4Y4	6.25
21	USP30	Ubiquitin Specific Peptidase 30	Protein Coding	Q70CQ3	6.24
22	DNM1L	Dynamin 1 Like	Protein Coding	O00429	6.22
23	ATG5	Autophagy Related 5	Protein Coding	Q9H1Y0	6.02
24	UBB	Ubiquitin B	Protein Coding	P0CG47	6.01
25	TOMM40	Translocase Of Outer Mitochondrial Membrane 40	Protein Coding	O96008	5.98
26	RPS27A	Ribosomal Protein S27a	Protein Coding	P62979	5.94
27	OPTN	Optineurin	Protein Coding	Q96CV9	5.8
28	HUWE1	HECT, UBA And WWE Domain Containing E3 Ubiquitin Protein Ligase 1	Protein Coding	Q7Z6Z7	5.78
29	TOMM70	Translocase Of Outer Mitochondrial Membrane 70	Protein Coding	O94826	5.69
30	SLC25A4	Solute Carrier Family 25 Member 4	Protein Coding	P12235	5.64
31	TOMM7	Translocase Of Outer Mitochondrial Membrane 7	Protein Coding	Q9P0U1	5.6
32	CSNK2A1	Casein Kinase 2 Alpha 1	Protein Coding	P68400	5.56
33	RIMOC1	RAB7A Interacting MON1-CCZ1 Complex Subunit 1	Protein Coding	A6NDU8	5.55
34	USP35	Ubiquitin Specific Peptidase 35	Protein Coding	Q9P2H5	5.48
35	SLC25A5	Solute Carrier Family 25 Member 5	Protein Coding	P05141	5.38
36	ATG7	Autophagy Related 7	Protein Coding	O95352	5.34
37	ATG4B	Autophagy Related 4B Cysteine Peptidase	Protein Coding	Q9Y4P1	5.33
38	TOMM22	Translocase Of Outer Mitochondrial Membrane 22	Protein Coding	Q9NS69	5.33
39	FBXO7	F-Box Protein 7	Protein Coding	Q9Y3I1	5.2
40	BNIP3L	BCL2 Interacting Protein 3 Like	Protein Coding	O60238	5.16
41	RNF41	Ring Finger Protein 41	Protein Coding	Q9H4P4	5.14
42	PHB1	Prohibitin 1	Protein Coding	P35232	5.05
43	TIGAR	TP53 Induced Glycolysis Regulatory Phosphatase	Protein Coding	Q9NQ88	5.04
44	ABCE1	ATP Binding Cassette Subfamily E Member 1	Protein Coding	P61221	5
45	CSNK2A2	Casein Kinase 2 Alpha 2	Protein Coding	P19784	4.99
46	BECN1	Beclin 1	Protein Coding	Q14457	4.98
47	BNIP3	BCL2 Interacting Protein 3	Protein Coding	Q12983	4.93
48	VPS13D	Vacuolar Protein Sorting 13 Homolog D	Protein Coding	Q5THJ4	4.91
49	GABARAPL2	GABA Type A Receptor Associated Protein Like 2	Protein Coding	P60520	4.9
50	TAFAZZIN	Tafazzin, Phospholipid-Lysophospholipid Transacylase	Protein Coding	Q16635	4.78
51	ATG4D	Autophagy Related 4D Cysteine Peptidase	Protein Coding	Q86TL0	4.75
52	FIS1	Fission, Mitochondrial 1	Protein Coding	Q9Y3D6	4.7
53	USP15	Ubiquitin Specific Peptidase 15	Protein Coding	Q9Y4E8	4.64
54	LRBA	LPS Responsive Beige-Like Anchor Protein	Protein Coding	P50851	4.63
55	RAB7A	RAB7A, Member RAS Oncogene Family	Protein Coding	P51149	4.58
56	RHOT1	Ras Homolog Family Member T1	Protein Coding	Q8IXI2	4.55
57	CSNK2B	Casein Kinase 2 Beta	Protein Coding	P67870	4.49
58	CERS1	Ceramide Synthase 1	Protein Coding	P27544	4.49
59	TP53	Tumor Protein P53	Protein Coding	P04637	4.43
60	FKBP8	FKBP Prolyl Isomerase 8	Protein Coding	Q14318	4.42
61	CHUK	Component Of Inhibitor Of Nuclear Factor Kappa B Kinase Complex	Protein Coding	O15111	4.34
62	ATG12	Autophagy Related 12	Protein Coding	O94817	4.33
63	ARFIP2	ADP Ribosylation Factor Interacting Protein 2	Protein Coding	P53365	4.28
64	CALCOCO2	Calcium Binding And Coiled-Coil Domain 2	Protein Coding	Q13137	4.26
65	GABARAP	GABA Type A Receptor-Associated Protein	Protein Coding	O95166	4.25
66	ATG4A	Autophagy Related 4A Cysteine Peptidase	Protein Coding	Q8WYN0	4.24
67	VDAC2	Voltage Dependent Anion Channel 2	Protein Coding	P45880	4.22
68	OPA1	OPA1 Mitochondrial Dynamin Like GTPase	Protein Coding	O60313	4.08
69	TBK1	TANK Binding Kinase 1	Protein Coding	Q9UHD2	4.06
70	ATG9A	Autophagy Related 9A	Protein Coding	Q7Z3C6	4.06
71	SPATA33	Spermatogenesis Associated 33	Protein Coding	Q96N06	4.05
72	MAP1LC3B2	Microtubule Associated Protein 1 Light Chain 3 Beta 2	Protein Coding	A6NCE7	4.05
73	CNOT4	CCR4-NOT Transcription Complex Subunit 4	Protein Coding	O95628	4.01
74	MUL1	Mitochondrial E3 Ubiquitin Protein Ligase 1	Protein Coding	Q969V5	3.99
75	CISD1	CDGSH Iron Sulfur Domain 1	Protein Coding	Q9NZ45	3.95
76	PELO	Pelota MRNA Surveillance And Ribosome Rescue Factor	Protein Coding	Q9BRX2	3.91
77	TRIM27	Tripartite Motif Containing 27	Protein Coding	P14373	3.91
78	MTX1	Metaxin 1	Protein Coding	Q13505	3.88
79	TOMM5	Translocase Of Outer Mitochondrial Membrane 5	Protein Coding	Q8N4H5	3.88
80	SNCA	Synuclein Alpha	Protein Coding	P37840	3.87
81	VCP	Valosin Containing Protein	Protein Coding	P55072	3.76
82	PRKAA1	Protein Kinase AMP-Activated Catalytic Subunit Alpha 1	Protein Coding	Q13131	3.74
83	SRC	SRC Proto-Oncogene, Non-Receptor Tyrosine Kinase	Protein Coding	P12931	3.72
84	MTERF3	Mitochondrial Transcription Termination Factor 3	Protein Coding	Q96E29	3.72
85	TOMM6	Translocase Of Outer Mitochondrial Membrane 6	Protein Coding	Q96B49	3.72
86	LRRK2	Leucine Rich Repeat Kinase 2	Protein Coding	Q5S007	3.69
87	ATAD3A	ATPase Family AAA Domain Containing 3A	Protein Coding	Q9NVI7	3.68
88	ATG4C	Autophagy Related 4C Cysteine Peptidase	Protein Coding	Q96DT6	3.66
89	BCL2L13	BCL2 Like 13	Protein Coding	Q9BXK5	3.61
90	MTARC2	Mitochondrial Amidoxime Reducing Component 2	Protein Coding	Q969Z3	3.6
91	HDAC6	Histone Deacetylase 6	Protein Coding	Q9UBN7	3.57
92	PTRH2	Peptidyl-TRNA Hydrolase 2	Protein Coding	Q9Y3E5	3.56
93	SIRT1	Sirtuin 1	Protein Coding	Q96EB6	3.55
94	SAMM50	SAMM50 Sorting And Assembly Machinery Component	Protein Coding	Q9Y512	3.54
95	UBE2L3	Ubiquitin Conjugating Enzyme E2 L3	Protein Coding	P68036	3.51
96	MAP2K1	Mitogen-Activated Protein Kinase Kinase 1	Protein Coding	Q02750	3.49
97	MAP2K2	Mitogen-Activated Protein Kinase Kinase 2	Protein Coding	P36507	3.46
98	MON1A	MON1 Homolog A, Secretory Trafficking Associated	Protein Coding	Q86VX9	3.44
99	WDR26	WD Repeat Domain 26	Protein Coding	Q9H7D7	3.44
100	MDH1	Malate Dehydrogenase 1	Protein Coding	P40925	3.43
101	HSPA8	Heat Shock Protein Family A (Hsp70) Member 8	Protein Coding	P11142	3.32
102	IMMT	Inner Membrane Mitochondrial Protein	Protein Coding	Q16891	3.32
103	VDAC3	Voltage Dependent Anion Channel 3	Protein Coding	Q9Y277	3.3
104	STK4	Serine/Threonine Kinase 4	Protein Coding	Q13043	3.29
105	BCL2L1	BCL2 Like 1	Protein Coding	Q07817	3.28
106	NBR1	NBR1 Autophagy Cargo Receptor	Protein Coding	Q14596	3.27
107	HTRA2	HtrA Serine Peptidase 2	Protein Coding	O43464	3.27
108	OGT	O-Linked N-Acetylglucosamine (GlcNAc) Transferase	Protein Coding	O15294	3.27
109	LRPPRC	Leucine Rich Pentatricopeptide Repeat Containing	Protein Coding	P42704	3.26
110	NLRP3	NLR Family Pyrin Domain Containing 3	Protein Coding	Q96P20	3.25
111	MAPK14	Mitogen-Activated Protein Kinase 14	Protein Coding	Q16539	3.22
112	MFF	Mitochondrial Fission Factor	Protein Coding	Q9GZY8	3.21
113	ATG14	Autophagy Related 14	Protein Coding	Q6ZNE5	3.21
114	TUFM	Tu Translation Elongation Factor, Mitochondrial	Protein Coding	P49411	3.2
115	FANCC	FA Complementation Group C	Protein Coding	Q00597	3.19
116	MAP1LC3C	Microtubule Associated Protein 1 Light Chain 3 Gamma	Protein Coding	Q9BXW4	3.18
117	BCAS3	BCAS3 Microtubule Associated Cell Migration Factor	Protein Coding	Q9H6U6	3.17
118	PHAF1	Phagosome Assembly Factor 1	Protein Coding	Q9BSU1	3.17
119	GBA1	Glucosylceramidase Beta 1	Protein Coding	P04062	3.17
120	TDRKH	Tudor And KH Domain Containing	Protein Coding	Q9Y2W6	3.15
121	USP8	Ubiquitin Specific Peptidase 8	Protein Coding	P40818	3.14
122	HK2	Hexokinase 2	Protein Coding	P52789	3.13
123	PDK1	Pyruvate Dehydrogenase Kinase 1	Protein Coding	Q15118	3.12
124	NOD2	Nucleotide Binding Oligomerization Domain Containing 2	Protein Coding	Q9HC29	3.12
125	TRAP1	TNF Receptor Associated Protein 1	Protein Coding	Q12931	3.12
126	CHCHD3	Coiled-Coil-Helix-Coiled-Coil-Helix Domain Containing 3	Protein Coding	Q9NX63	3.12
127	ATP1B1	ATPase Na+/K+ Transporting Subunit Beta 1	Protein Coding	P05026	3.11
128	CANX	Calnexin	Protein Coding	P27824	3.11
129	MARCHF5	Membrane Associated Ring-CH-Type Finger 5	Protein Coding	Q9NX47	3.09
130	PI4KB	Phosphatidylinositol 4-Kinase Beta	Protein Coding	Q9UBF8	3.06
131	WIPI1	WD Repeat Domain, Phosphoinositide Interacting 1	Protein Coding	Q5MNZ9	3.06
132	SESN2	Sestrin 2	Protein Coding	P58004	3.05
133	MTX2	Metaxin 2	Protein Coding	O75431	3.01
134	SPATA18	Spermatogenesis Associated 18	Protein Coding	Q8TC71	2.99
135	BAG5	BAG Cochaperone 5	Protein Coding	Q9UL15	2.98
136	HSP90AA1	Heat Shock Protein 90 Alpha Family Class A Member 1	Protein Coding	P07900	2.98
137	PTEN	Phosphatase And Tensin Homolog	Protein Coding	P60484	2.97
138	UBXN6	UBX Domain Protein 6	Protein Coding	Q9BZV1	2.96
139	HIF1A	Hypoxia Inducible Factor 1 Subunit Alpha	Protein Coding	Q16665	2.96
140	HSP90AB1	Heat Shock Protein 90 Alpha Family Class B Member 1	Protein Coding	P08238	2.95
141	GABARAPL1	GABA Type A Receptor Associated Protein Like 1	Protein Coding	Q9H0R8	2.95
142	PIP4K2C	Phosphatidylinositol-5-Phosphate 4-Kinase Type 2 Gamma	Protein Coding	Q8TBX8	2.95
143	NIPSNAP1	Nipsnap Homolog 1	Protein Coding	Q9BPW8	2.95
144	MRPS2	Mitochondrial Ribosomal Protein S2	Protein Coding	Q9Y399	2.95
145	CDC37	Cell Division Cycle 37, HSP90 Cochaperone	Protein Coding	Q16543	2.94
146	ABCD3	ATP Binding Cassette Subfamily D Member 3	Protein Coding	P28288	2.94
147	PEX13	Peroxisomal Biogenesis Factor 13	Protein Coding	Q92968	2.92
148	KRT15	Keratin 15	Protein Coding	P19012	2.92
149	MAPK1	Mitogen-Activated Protein Kinase 1	Protein Coding	P28482	2.91
150	PI4K2A	Phosphatidylinositol 4-Kinase Type 2 Alpha	Protein Coding	Q9BTU6	2.9
151	STOM	Stomatin	Protein Coding	P27105	2.9
152	ALB	Albumin	Protein Coding	P02768	2.9
153	TBC1D5	TBC1 Domain Family Member 5	Protein Coding	Q92609	2.9
154	STX10	Syntaxin 10	Protein Coding	O60499	2.9
155	HSPD1	Heat Shock Protein Family D (Hsp60) Member 1	Protein Coding	P10809	2.89
156	BCL2	BCL2 Apoptosis Regulator	Protein Coding	P10415	2.85
157	UQCRC2	Ubiquinol-Cytochrome C Reductase Core Protein 2	Protein Coding	P22695	2.85
158	TBC1D15	TBC1 Domain Family Member 15	Protein Coding	Q8TC07	2.85
159	EEF1A1	Eukaryotic Translation Elongation Factor 1 Alpha 1	Protein Coding	P68104	2.84
160	RPL12	Ribosomal Protein L12	Protein Coding	P30050	2.84
161	RPS3	Ribosomal Protein S3	Protein Coding	P23396	2.83
162	MTPAP	Mitochondrial Poly(A) Polymerase	Protein Coding	Q9NVV4	2.83
163	MIEF1	Mitochondrial Elongation Factor 1	Protein Coding	Q9NQG6	2.82
164	UQCRC1	Ubiquinol-Cytochrome C Reductase Core Protein 1	Protein Coding	P31930	2.82
165	WIPI2	WD Repeat Domain, Phosphoinositide Interacting 2	Protein Coding	Q9Y4P8	2.82
166	ATP6V1A	ATPase H+ Transporting V1 Subunit A	Protein Coding	P38606	2.82
167	VPS35	VPS35 Retromer Complex Component	Protein Coding	Q96QK1	2.82
168	RPL18	Ribosomal Protein L18	Protein Coding	Q07020	2.82
169	PARL	Presenilin Associated Rhomboid Like	Protein Coding	Q9H300	2.81
170	LDHA	Lactate Dehydrogenase A	Protein Coding	P00338	2.8
171	FASN	Fatty Acid Synthase	Protein Coding	P49327	2.8
172	YWHAZ	Tyrosine 3-Monooxygenase/Tryptophan 5-Monooxygenase Activation Protein Zeta	Protein Coding	P63104	2.8
173	VWA8	Von Willebrand Factor A Domain Containing 8	Protein Coding	A3KMH1	2.8
174	PLSCR1	Phospholipid Scramblase 1	Protein Coding	O15162	2.79
175	GLS	Glutaminase	Protein Coding	O94925	2.79
176	CTPS1	CTP Synthase 1	Protein Coding	P17812	2.79
177	PAICS	Phosphoribosylaminoimidazole Carboxylase And Phosphoribosylaminoimidazolesuccinocarboxamide Synthase	Protein Coding	P22234	2.79
178	RPS5	Ribosomal Protein S5	Protein Coding	P46782	2.79
179	CYP51A1	Cytochrome P450 Family 51 Subfamily A Member 1	Protein Coding	Q16850	2.78
180	STT3B	STT3 Oligosaccharyltransferase Complex Catalytic Subunit B	Protein Coding	Q8TCJ2	2.78
181	SNX2	Sorting Nexin 2	Protein Coding	O60749	2.78
182	GDI2	GDP Dissociation Inhibitor 2	Protein Coding	P50395	2.78
183	ATAD3B	ATPase Family AAA Domain Containing 3B	Protein Coding	Q5T9A4	2.77
184	PGK2	Phosphoglycerate Kinase 2	Protein Coding	P07205	2.76
185	ALDH2	Aldehyde Dehydrogenase 2 Family Member	Protein Coding	P05091	2.76
186	NFE2L2	NFE2 Like BZIP Transcription Factor 2	Protein Coding	Q16236	2.75
187	SIRT3	Sirtuin 3	Protein Coding	Q9NTG7	2.75
188	UBE2N	Ubiquitin Conjugating Enzyme E2 N	Protein Coding	P61088	2.75
189	MAVS	Mitochondrial Antiviral Signaling Protein	Protein Coding	Q7Z434	2.74
190	ATG16L1	Autophagy Related 16 Like 1	Protein Coding	Q676U5	2.73
191	LMAN1	Lectin, Mannose Binding 1	Protein Coding	P49257	2.73
192	TUBB	Tubulin Beta Class I	Protein Coding	P07437	2.73
193	SDHA	Succinate Dehydrogenase Complex Flavoprotein Subunit A	Protein Coding	P31040	2.73
194	HSPA9	Heat Shock Protein Family A (Hsp70) Member 9	Protein Coding	P38646	2.73
195	MTOR	Mechanistic Target Of Rapamycin Kinase	Protein Coding	P42345	2.72
196	TSG101	Tumor Susceptibility 101	Protein Coding	Q99816	2.71
197	FOXO3	Forkhead Box O3	Protein Coding	O43524	2.71
198	NIPSNAP2	Nipsnap Homolog 2	Protein Coding	O75323	2.7
199	AKT1	AKT Serine/Threonine Kinase 1	Protein Coding	P31749	2.7
200	EIF2B1	Eukaryotic Translation Initiation Factor 2B Subunit Alpha	Protein Coding	Q14232	2.7
201	STOML2	Stomatin Like 2	Protein Coding	Q9UJZ1	2.7
202	AMFR	Autocrine Motility Factor Receptor	Protein Coding	Q9UKV5	2.7
203	TSPO	Translocator Protein	Protein Coding	B1AH88	2.69
204	EIF2S1	Eukaryotic Translation Initiation Factor 2 Subunit Alpha	Protein Coding	P05198	2.69
205	PFKP	Phosphofructokinase, Platelet	Protein Coding	Q01813	2.69
206	NUP93	Nucleoporin 93	Protein Coding	Q8N1F7	2.69
207	FXR2	FMR1 Autosomal Homolog 2	Protein Coding	P51116	2.69
208	ACIN1	Apoptotic Chromatin Condensation Inducer 1	Protein Coding	Q9UKV3	2.69
209	CRNKL1	Crooked Neck Pre-MRNA Splicing Factor 1	Protein Coding	Q9BZJ0	2.69
210	BAG6	BAG Cochaperone 6	Protein Coding	P46379	2.69
211	TSC2	TSC Complex Subunit 2	Protein Coding	P49815	2.68
212	RB1CC1	RB1 Inducible Coiled-Coil 1	Protein Coding	Q8TDY2	2.68
213	IDH2	Isocitrate Dehydrogenase (NADP(+)) 2	Protein Coding	P48735	2.68
214	TFRC	Transferrin Receptor	Protein Coding	P02786	2.68
215	TARDBP	TAR DNA Binding Protein	Protein Coding	Q13148	2.68
216	RNF31	Ring Finger Protein 31	Protein Coding	Q96EP0	2.67
217	HSPB1	Heat Shock Protein Family B (Small) Member 1	Protein Coding	P04792	2.67
218	CHAF1B	Chromatin Assembly Factor 1 Subunit B	Protein Coding	Q13112	2.66
219	PARP1	Poly(ADP-Ribose) Polymerase 1	Protein Coding	P09874	2.66
220	UBA1	Ubiquitin Like Modifier Activating Enzyme 1	Protein Coding	P22314	2.66
221	SUCLA2	Succinate-CoA Ligase ADP-Forming Subunit Beta	Protein Coding	Q9P2R7	2.66
222	MRPL37	Mitochondrial Ribosomal Protein L37	Protein Coding	Q9BZE1	2.66
223	TIMM44	Translocase Of Inner Mitochondrial Membrane 44	Protein Coding	O43615	2.66
224	RETREG1	Reticulophagy Regulator 1	Protein Coding	Q9H6L5	2.65
225	ATM	ATM Serine/Threonine Kinase	Protein Coding	Q13315	2.65
226	HK1	Hexokinase 1	Protein Coding	P19367	2.65
227	NDUFV1	NADH:Ubiquinone Oxidoreductase Core Subunit V1	Protein Coding	P49821	2.65
228	VAPA	VAMP Associated Protein A	Protein Coding	Q9P0L0	2.65
229	UBXN1	UBX Domain Protein 1	Protein Coding	Q04323	2.65
230	CLINT1	Clathrin Interactor 1	Protein Coding	Q14677	2.65
231	SRSF4	Serine And Arginine Rich Splicing Factor 4	Protein Coding	Q08170	2.65
232	UBE2D3	Ubiquitin Conjugating Enzyme E2 D3	Protein Coding	P61077	2.63
233	MON2	MON2 Homolog, Regulator Of Endosome-To-Golgi Trafficking	Protein Coding	Q7Z3U7	2.63
234	MAPK9	Mitogen-Activated Protein Kinase 9	Protein Coding	P45984	2.63
235	MAP2K7	Mitogen-Activated Protein Kinase Kinase 7	Protein Coding	O14733	2.63
236	PRPF8	Pre-MRNA Processing Factor 8	Protein Coding	Q6P2Q9	2.63
237	LONP1	Lon Peptidase 1, Mitochondrial	Protein Coding	P36776	2.63
238	OCIAD1	OCIA Domain Containing 1	Protein Coding	Q9NX40	2.62
239	SIAH3	Siah E3 Ubiquitin Protein Ligase Family Member 3	Protein Coding	Q8IW03	2.62
240	ARMCX3	Armadillo Repeat Containing X-Linked 3	Protein Coding	Q9UH62	2.62
241	VIM	Vimentin	Protein Coding	P08670	2.61
242	DSP	Desmoplakin	Protein Coding	P15924	2.6
243	MIF	Macrophage Migration Inhibitory Factor	Protein Coding	P14174	2.6
244	STEAP3	STEAP3 Metalloreductase	Protein Coding	Q658P3	2.6
245	FADS2	Fatty Acid Desaturase 2	Protein Coding	O95864	2.6
246	SLC25A24	Solute Carrier Family 25 Member 24	Protein Coding	Q6NUK1	2.6
247	TOM1	Target Of Myb1 Membrane Trafficking Protein	Protein Coding	O60784	2.6
248	NAA10	N-Alpha-Acetyltransferase 10, NatA Catalytic Subunit	Protein Coding	P41227	2.59
249	NAA16	N-Alpha-Acetyltransferase 16, NatA Auxiliary Subunit	Protein Coding	Q6N069	2.59
250	PRKCD	Protein Kinase C Delta	Protein Coding	Q05655	2.59
251	HSPA1A	Heat Shock Protein Family A (Hsp70) Member 1A	Protein Coding	P0DMV8	2.59
252	HNRNPM	Heterogeneous Nuclear Ribonucleoprotein M	Protein Coding	P52272	2.59
253	ANXA5	Annexin A5	Protein Coding	P08758	2.59
254	MAP2K3	Mitogen-Activated Protein Kinase Kinase 3	Protein Coding	P46734	2.59
255	FBXW7	F-Box And WD Repeat Domain Containing 7	Protein Coding	Q969H0	2.59
256	NAXE	NAD(P)HX Epimerase	Protein Coding	Q8NCW5	2.59
257	FBXL4	F-Box And Leucine Rich Repeat Protein 4	Protein Coding	Q9UKA2	2.59
258	EMC1	ER Membrane Protein Complex Subunit 1	Protein Coding	Q8N766	2.59
259	SEC22B	SEC22 Homolog B, Vesicle Trafficking Protein	Protein Coding	O75396	2.59
260	SCAMP3	Secretory Carrier Membrane Protein 3	Protein Coding	O14828	2.59
261	PRKAA2	Protein Kinase AMP-Activated Catalytic Subunit Alpha 2	Protein Coding	P54646	2.59
262	APP	Amyloid Beta Precursor Protein	Protein Coding	P05067	2.58
263	ACTB	Actin Beta	Protein Coding	P60709	2.58
264	PKM	Pyruvate Kinase M1/2	Protein Coding	P14618	2.58
265	TUBB4B	Tubulin Beta 4B Class IVb	Protein Coding	P68371	2.58
266	HNRNPU	Heterogeneous Nuclear Ribonucleoprotein U	Protein Coding	Q00839	2.58
267	TUBB6	Tubulin Beta 6 Class V	Protein Coding	Q9BUF5	2.58
268	HNRNPH1	Heterogeneous Nuclear Ribonucleoprotein H1	Protein Coding	P31943	2.58
269	TUBA1C	Tubulin Alpha 1c	Protein Coding	Q9BQE3	2.58
270	PDIA6	Protein Disulfide Isomerase Family A Member 6	Protein Coding	Q15084	2.58
271	GPD2	Glycerol-3-Phosphate Dehydrogenase 2	Protein Coding	P43304	2.57
272	HSPA1L	Heat Shock Protein Family A (Hsp70) Member 1 Like	Protein Coding	P34931	2.57
273	RMDN3	Regulator Of Microtubule Dynamics 3	Protein Coding	Q96TC7	2.57
274	CCZ1B	CCZ1 Homolog B, Vacuolar Protein Trafficking And Biogenesis Associated	Protein Coding	P86790	2.57
275	BLOC1S1	Biogenesis Of Lysosomal Organelles Complex 1 Subunit 1	Protein Coding	P78537	2.57
276	HILPDA	Hypoxia Inducible Lipid Droplet Associated	Protein Coding	Q9Y5L2	2.57
277	GAPDH	Glyceraldehyde-3-Phosphate Dehydrogenase	Protein Coding	P04406	2.56
278	IMPDH2	Inosine Monophosphate Dehydrogenase 2	Protein Coding	P12268	2.56
279	MYH9	Myosin Heavy Chain 9	Protein Coding	P35579	2.56
280	HSP90B1	Heat Shock Protein 90 Beta Family Member 1	Protein Coding	P14625	2.56
281	FUS	FUS RNA Binding Protein	Protein Coding	P35637	2.56
282	PFAS	Phosphoribosylformylglycinamidine Synthase	Protein Coding	O15067	2.56
283	RPL7	Ribosomal Protein L7	Protein Coding	P18124	2.56
284	RAB1B	RAB1B, Member RAS Oncogene Family	Protein Coding	Q9H0U4	2.56
285	NPLOC4	NPL4 Homolog, Ubiquitin Recognition Factor	Protein Coding	Q8TAT6	2.56
286	CCT3	Chaperonin Containing TCP1 Subunit 3	Protein Coding	P49368	2.56
287	ARIH1	Ariadne RBR E3 Ubiquitin Protein Ligase 1	Protein Coding	Q9Y4X5	2.56
288	TIMM23	Translocase Of Inner Mitochondrial Membrane 23	Protein Coding	O14925	2.55
289	YWHAE	Tyrosine 3-Monooxygenase/Tryptophan 5-Monooxygenase Activation Protein Epsilon	Protein Coding	P62258	2.55
290	RPL11	Ribosomal Protein L11	Protein Coding	P62913	2.55
291	MCM7	Minichromosome Maintenance Complex Component 7	Protein Coding	P33993	2.55
292	SHMT2	Serine Hydroxymethyltransferase 2	Protein Coding	P34897	2.55
293	CFL1	Cofilin 1	Protein Coding	P23528	2.55
294	SPTBN1	Spectrin Beta, Non-Erythrocytic 1	Protein Coding	Q01082	2.55
295	EPRS1	Glutamyl-Prolyl-TRNA Synthetase 1	Protein Coding	P07814	2.55
296	TRIM25	Tripartite Motif Containing 25	Protein Coding	Q14258	2.55
297	NUP155	Nucleoporin 155	Protein Coding	O75694	2.55
298	PLEC	Plectin	Protein Coding	Q15149	2.55
299	RPL21	Ribosomal Protein L21	Protein Coding	P46778	2.55
300	RPL8	Ribosomal Protein L8	Protein Coding	P62917	2.55
301	RPLP0	Ribosomal Protein Lateral Stalk Subunit P0	Protein Coding	P05388	2.55
302	RPS15A	Ribosomal Protein S15a	Protein Coding	P62244	2.55
303	ABCB10	ATP Binding Cassette Subfamily B Member 10	Protein Coding	Q9NRK6	2.55
304	HNRNPD	Heterogeneous Nuclear Ribonucleoprotein D	Protein Coding	Q14103	2.55
305	RPS2	Ribosomal Protein S2	Protein Coding	P15880	2.55
306	RPS3A	Ribosomal Protein S3A	Protein Coding	P61247	2.55
307	CCT4	Chaperonin Containing TCP1 Subunit 4	Protein Coding	P50991	2.55
308	RPS18	Ribosomal Protein S18	Protein Coding	P62269	2.55
309	ROCK2	Rho Associated Coiled-Coil Containing Protein Kinase 2	Protein Coding	O75116	2.54
310	GLUD1	Glutamate Dehydrogenase 1	Protein Coding	P00367	2.54
311	EIF2AK2	Eukaryotic Translation Initiation Factor 2 Alpha Kinase 2	Protein Coding	P19525	2.54
312	PRKDC	Protein Kinase, DNA-Activated, Catalytic Subunit	Protein Coding	P78527	2.54
313	EEF2	Eukaryotic Translation Elongation Factor 2	Protein Coding	P13639	2.54
314	TUBB4A	Tubulin Beta 4A Class IVa	Protein Coding	P04350	2.54
315	UMPS	Uridine Monophosphate Synthetase	Protein Coding	P11172	2.54
316	TRAF6	TNF Receptor Associated Factor 6	Protein Coding	Q9Y4K3	2.54
317	GANAB	Glucosidase II Alpha Subunit	Protein Coding	Q14697	2.54
318	EIF4A1	Eukaryotic Translation Initiation Factor 4A1	Protein Coding	P60842	2.54
319	PYCR1	Pyrroline-5-Carboxylate Reductase 1	Protein Coding	P32322	2.54
320	YWHAH	Tyrosine 3-Monooxygenase/Tryptophan 5-Monooxygenase Activation Protein Eta	Protein Coding	Q04917	2.54
321	RUVBL1	RuvB Like AAA ATPase 1	Protein Coding	Q9Y265	2.54
322	IDH3A	Isocitrate Dehydrogenase (NAD(+)) 3 Catalytic Subunit Alpha	Protein Coding	P50213	2.54
323	EIF4A3	Eukaryotic Translation Initiation Factor 4A3	Protein Coding	P38919	2.54
324	RAN	RAN, Member RAS Oncogene Family	Protein Coding	P62826	2.54
325	DARS2	Aspartyl-TRNA Synthetase 2, Mitochondrial	Protein Coding	Q6PI48	2.54
326	NCAPD2	Non-SMC Condensin I Complex Subunit D2	Protein Coding	Q15021	2.54
327	SARS1	Seryl-TRNA Synthetase 1	Protein Coding	P49591	2.54
328	GMPPA	GDP-Mannose Pyrophosphorylase A	Protein Coding	Q96IJ6	2.54
329	EIF3F	Eukaryotic Translation Initiation Factor 3 Subunit F	Protein Coding	O00303	2.54
330	CCT7	Chaperonin Containing TCP1 Subunit 7	Protein Coding	Q99832	2.54
331	RPL4	Ribosomal Protein L4	Protein Coding	P36578	2.54
332	CSE1L	Chromosome Segregation 1 Like	Protein Coding	P55060	2.54
333	RPL9	Ribosomal Protein L9	Protein Coding	P32969	2.54
334	RPS9	Ribosomal Protein S9	Protein Coding	P46781	2.54
335	MTCH2	Mitochondrial Carrier 2	Protein Coding	Q9Y6C9	2.54
336	CAND1	Cullin Associated And Neddylation Dissociated 1	Protein Coding	Q86VP6	2.54
337	DAP3	Death Associated Protein 3	Protein Coding	P51398	2.54
338	EEF1G	Eukaryotic Translation Elongation Factor 1 Gamma	Protein Coding	P26641	2.54
339	RFC3	Replication Factor C Subunit 3	Protein Coding	P40938	2.54
340	SF3A1	Splicing Factor 3a Subunit 1	Protein Coding	Q15459	2.54
341	ACTR1A	Actin Related Protein 1A	Protein Coding	P61163	2.54
342	ESYT1	Extended Synaptotagmin 1	Protein Coding	Q9BSJ8	2.54
343	NFKB1	Nuclear Factor Kappa B Subunit 1	Protein Coding	P19838	2.53
344	PHGDH	Phosphoglycerate Dehydrogenase	Protein Coding	O43175	2.52
345	JUP	Junction Plakoglobin	Protein Coding	P14923	2.52
346	ENO1	Enolase 1	Protein Coding	P06733	2.52
347	TUBG1	Tubulin Gamma 1	Protein Coding	P23258	2.52
348	XPO1	Exportin 1	Protein Coding	O14980	2.52
349	TMPO	Thymopoietin	Protein Coding	P42166	2.52
350	EIF4A2	Eukaryotic Translation Initiation Factor 4A2	Protein Coding	Q14240	2.52
351	CTNND1	Catenin Delta 1	Protein Coding	O60716	2.52
352	BCKDK	Branched Chain Keto Acid Dehydrogenase Kinase	Protein Coding	O14874	2.52
353	CNP	2',3'-Cyclic Nucleotide 3' Phosphodiesterase	Protein Coding	P09543	2.52
354	NPEPPS	Aminopeptidase Puromycin Sensitive	Protein Coding	P55786	2.52
355	RPL15	Ribosomal Protein L15	Protein Coding	P61313	2.52
356	DDX39B	DExD-Box Helicase 39B	Protein Coding	Q13838	2.52
357	PIGK	Phosphatidylinositol Glycan Anchor Biosynthesis Class K	Protein Coding	Q92643	2.52
358	SEC23A	SEC23 Homolog A, COPII Coat Complex Component	Protein Coding	Q15436	2.52
359	AAAS	Aladin WD Repeat Nucleoporin	Protein Coding	Q9NRG9	2.52
360	C9orf72	C9orf72-SMCR8 Complex Subunit	Protein Coding	Q96LT7	2.52
361	HS2ST1	Heparan Sulfate 2-O-Sulfotransferase 1	Protein Coding	Q7LGA3	2.52
362	SMARCAD1	SWI/SNF-Related, Matrix-Associated Actin-Dependent Regulator Of Chromatin, Subfamily A, Containing DEAD/H Box 1	Protein Coding	Q9H4L7	2.52
363	FAF2	Fas Associated Factor Family Member 2	Protein Coding	Q96CS3	2.52
364	RPL28	Ribosomal Protein L28	Protein Coding	P46779	2.52
365	PREB	Prolactin Regulatory Element Binding	Protein Coding	Q9HCU5	2.52
366	ZC3HAV1	Zinc Finger CCCH-Type Containing, Antiviral 1	Protein Coding	Q7Z2W4	2.52
367	CORO1C	Coronin 1C	Protein Coding	Q9ULV4	2.52
368	ESYT2	Extended Synaptotagmin 2	Protein Coding	A0FGR8	2.52
369	CCDC47	Coiled-Coil Domain Containing 47	Protein Coding	Q96A33	2.52
370	WDR41	WD Repeat Domain 41	Protein Coding	Q9HAD4	2.52
371	ACTBL2	Actin Beta Like 2	Protein Coding	Q562R1	2.52
372	MAPK8	Mitogen-Activated Protein Kinase 8	Protein Coding	P45983	2.52
373	CAT	Catalase	Protein Coding	P04040	2.51
374	TMEM43	Transmembrane Protein 43	Protein Coding	Q9BTV4	2.51
375	UCHL1	Ubiquitin C-Terminal Hydrolase L1	Protein Coding	P09936	2.51
376	MAP3K7	Mitogen-Activated Protein Kinase Kinase Kinase 7	Protein Coding	O43318	2.51
377	PCNA	Proliferating Cell Nuclear Antigen	Protein Coding	P12004	2.51
378	ALDOA	Aldolase, Fructose-Bisphosphate A	Protein Coding	P04075	2.51
379	AHCY	Adenosylhomocysteinase	Protein Coding	P23526	2.51
380	OAT	Ornithine Aminotransferase	Protein Coding	P04181	2.51
381	NAMPT	Nicotinamide Phosphoribosyltransferase	Protein Coding	P43490	2.51
382	FEN1	Flap Structure-Specific Endonuclease 1	Protein Coding	P39748	2.51
383	PRKCI	Protein Kinase C Iota	Protein Coding	P41743	2.51
384	PGM1	Phosphoglucomutase 1	Protein Coding	P36871	2.51
385	ACSL4	Acyl-CoA Synthetase Long Chain Family Member 4	Protein Coding	O60488	2.51
386	ALDH18A1	Aldehyde Dehydrogenase 18 Family Member A1	Protein Coding	P54886	2.51
387	FDPS	Farnesyl Diphosphate Synthase	Protein Coding	P14324	2.51
388	UGDH	UDP-Glucose 6-Dehydrogenase	Protein Coding	O60701	2.51
389	WARS1	Tryptophanyl-TRNA Synthetase 1	Protein Coding	P23381	2.51
390	ACLY	ATP Citrate Lyase	Protein Coding	P53396	2.51
391	COASY	Coenzyme A Synthase	Protein Coding	Q13057	2.51
392	ILK	Integrin Linked Kinase	Protein Coding	Q13418	2.51
393	GDI1	GDP Dissociation Inhibitor 1	Protein Coding	P31150	2.51
394	TUBB2B	Tubulin Beta 2B Class IIb	Protein Coding	Q9BVA1	2.51
395	ACSF3	Acyl-CoA Synthetase Family Member 3	Protein Coding	Q4G176	2.51
396	ATP5F1B	ATP Synthase F1 Subunit Beta	Protein Coding	P06576	2.51
397	ERLIN2	ER Lipid Raft Associated 2	Protein Coding	O94905	2.51
398	IDH3B	Isocitrate Dehydrogenase (NAD(+)) 3 Non-Catalytic Subunit Beta	Protein Coding	O43837	2.51
399	SERPINB6	Serpin Family B Member 6	Protein Coding	P35237	2.51
400	ACTR2	Actin Related Protein 2	Protein Coding	P61160	2.51
401	LAP3	Leucine Aminopeptidase 3	Protein Coding	P28838	2.51
402	EPB41L3	Erythrocyte Membrane Protein Band 4.1 Like 3	Protein Coding	Q9Y2J2	2.51
403	SRP54	Signal Recognition Particle 54	Protein Coding	P61011	2.51
404	ADSS2	Adenylosuccinate Synthase 2	Protein Coding	P30520	2.51
405	TRIP13	Thyroid Hormone Receptor Interactor 13	Protein Coding	Q15645	2.51
406	GFPT2	Glutamine-Fructose-6-Phosphate Transaminase 2	Protein Coding	O94808	2.51
407	CDK11A	Cyclin Dependent Kinase 11A	Protein Coding	Q9UQ88	2.51
408	ILF2	Interleukin Enhancer Binding Factor 2	Protein Coding	Q12905	2.51
409	MRI1	Methylthioribose-1-Phosphate Isomerase 1	Protein Coding	Q9BV20	2.51
410	SEC24A	SEC24 Homolog A, COPII Coat Complex Component	Protein Coding	O95486	2.51
411	RPL18A	Ribosomal Protein L18a	Protein Coding	Q02543	2.51
412	SF3A2	Splicing Factor 3a Subunit 2	Protein Coding	Q15428	2.51
413	MRPS30	Mitochondrial Ribosomal Protein S30	Protein Coding	Q9NP92	2.51
414	UTP18	UTP18 Small Subunit Processome Component	Protein Coding	Q9Y5J1	2.51
415	MCL1	MCL1 Apoptosis Regulator, BCL2 Family Member	Protein Coding	Q07820	2.5
416	BLMH	Bleomycin Hydrolase	Protein Coding	Q13867	2.5
417	ARIH2	Ariadne RBR E3 Ubiquitin Protein Ligase 2	Protein Coding	O95376	2.5

## Sheet: Table S2
Table S2. Information on the genes of 28 immune cells from the TISIDB database
Activated CD8 T cell	Central memory CD8 T cell	Effector memeory CD8 T cell	Activated CD4 T cell	Central memory CD4 T cell	Effector memeory CD4 T cell	T follicular helper cell	Gamma delta T cell	Type 1 T helper cell	Type 17 T helper cell	Type 2 T helper cell	Regulatory T cell	Activated B cell	Immature B cell	Memory B cell	Natural killer cell	CD56bright natural killer cell	CD56dim natural killer cell	Myeloid derived suppressor cell	Natural killer T cell	Activated dendritic cell	Plasmacytoid dendritic cell	Immature dendritic cell	Macrophage	Eosinophil	Mast cell	Monocyte	Neutrophil
ADRM1	ACTN4	ACAP1	AIM2	ABHD3	ATM	B3GAT1	ACP5	CD70	IL17A	ASB2	CCL3L1	ADAM28	CD22	AICDA	AKT3	ABAT	CYP27A1	CCR2	BTN2A2	ABCD1	CBX6	ACADM	AIF1	GIPR	ADAMTS3	ASGR2	CREB5
AHSA1	ADAM12	APOL3	BIRC3	AHNAK	CASP3	CDK5R1	AQP9	TBX21	IL17RA	CSRP2	CD72	CD180	CYBB	CCNA2	AXL	C11orf75	DDX55	CD14	CD101	C1QC	DAB2	AHCYL1	CCL1	KRT18P50	CPA3	CFP	CDA
C1GALT1C1	ADCY9	ARHGAP10	BRIP1	ANXA2P2	CASQ1	PDCD1	BTN3A2	ADAM8	C2CD4A	DAPK1	CLEC5A	CD79B	FAM129C	CDKN3	BST2	C5orf15	DYRK2	CD2	CD109	CAPG	DDX17	ALDH1A2	CCL14	LRMP	CMA1	ASGR1	CHST15
CCT6B	F13A1	ATP10D	CCL20	AQP3	CD300E	BCL6	C1orf54	AHCYL2	C2CD4B	DLC1	FOXP3	BLK	FCRL1	CLCN5	CDH2	CDHR1	RPL37A	CD86	CNPY3	CCL3L3	HIGD1A	ALDH3A2	CCL23	FOSB	CTSG	CD1D	S100A12
CD37	FCER1G	C3AR1	CCL4	ATHL1	DARS	CD200	CARD8	ALCAM	CA2	DNAJC12	ITGA4	CD19	FCRL3	ENPP1	CRTAM	DCAF12	NOTCH3	CXCR4	CNPY4	CD207	IDH3A	ALDH9A1	CCL26	RRP12	ARHGAP15	UPK3A	APOBEC3A
CD3D	FCGR3B	CCR5	CCL5	BMI1	DOCK9	CD83	CCL18	B3GALNT1	CCDC65	DUSP6	L1CAM	MS4A1	FCRL5	FCER1A	CSF2RA	DYNLL1	AKR7A3	FCGR2A	CREB1	CD302	IL3RA	ALOX15	CD300LB	GPR183	CPM	ACTG1	CASP5
CD3E	FGF7	CD160	CCNB1	BZW2	EXOSC9	CD84	CD209	BBS12	CEACAM3	GNAI1	LIPA	TNFRSF17	FCRLA	FCRL4	CTSZ	GPR137B	GPRC5C	FCGR2B	CRTC2	ATP5B	MAGED1	AMT	CNR1	NR4A3	FCN1	ANXA5	MMP25
CD3G	FKBP4	CD55	CCR7	CD63	EZH2	FGF2	CD33	BST1	IL17C	LAMP3	LRP1	IGHM	HDAC9	MYC	CXCL1	HCP5	GRIN1	FCGR3A	CRTC3	ATP5L	NUCB2	ARL1	CNR2	ST3GAL6	FTL	ATP6V1B2	HAL
CD69	GLUD1	CFLAR	DUSP2	COL4A1	GDE1	GPR18	CD36	CD151	IL17F	NRP2	LRRC42	GNG7	HLA-DQA1	RUNX2	CYTH1	HDGFRP2	HLA-E	FERMT3	CSF2	ATP6V1A	OFD1	ATIC	EIF1	DEPDC5	HSPA6	CFL1	C1orf183
CD8A	GM2A	CMKLR1	ESCO2	CYLD	IL34	CEBPA	CDK5	CD47	IL17RC	OSBPL1A	MARCO	MICAL3	HVCN1	SORL1	DAXX	KRT86	PORCN	GPSM3	KLRC1	BCL2L1	OGT	ATP5A1	EIF4A1	PDE6C	ITGA9	DAZAP2	FFAR2
CETN3	GUSB	DAPP1	ETS1	ELMO2	NCOA4	CECR1	IL10RB	CD48	IL17RE	PDE4B	MMP12	SPIB	KIAA0226	SOX5	DGKH	MLST8	PSMC4	IL18BP	FUT4	C1QB	PDIA4	CAPZA1	FPR1	PKD2L2	RNASE3	CTBS	MAK
CSE1L	IL1RN	FCRL6	EXO1	FYN	NEFL	CLEC10A	KLRF1	CD52	IL23A	PHLDA1	MNDA	HLA-DOB	NCF1	STAT5A	DLL4	ELMOD3	UPP1	IL4R	ICAM2	SNURF	SERTAD2	LILRA5	FPR2	GPR65	S100A4	EMR4P	CXCR1
GEMIN6	NOL11	FLT3LG	EXOC6	GLIPR1	PDGFRL	CLEC4A	LGALS1	CD53	ILDR1	PLA2G4A	MRC1	IGKC	NCF1B	STAT5B	DPYD	ENTPD5	IL21R	ITGAL	IL32	SPCS3	SIRPA	RDX	FRAT2	IL5RA	SIGLEC8	HIVEP2	STEAP4
GNLY	NTRK1	GZMM	IARS	GSS	PTGS1	CSF1R	MAPK7	CD59	LONRF3	RAB27B	MS4A6A	PNOC	P2RY10	TLR9	ERBB3	FAM119A	KIR2DS1	ITGAM	LAMP2	CCNA1	TMED2	RRAGD	GPR27	P2RY14	SLC6A4	MARCKSL1	MGAM
GPT2	RARA	HAPLN3	ITK	IFITM2	REPS1	CTSS	KLHL7	CD6	SH2D6	RBMS3	PELO	FCRL2	SP100		F11R	FAM179A	KIR2DS2	PARVG	LILRB5	CEACAM8	ENG	TACSTD2	GPR77	DACH1	PTGS2	MBP	BTNL8
GZMA	RNF128	HLA-DMB	KIF11	ITGB1	SCG2	DMN	KRT80	CD68	TNIP2	RNF125	PLEK	BACH2	TXNIP		FAM27A	CLIC2	KIR2DS5	PSAP	KLRG1	NOS2	FCAR	INPP5F	RNASE2	DAPK2	EGR3	MMP15	CXCR2
GZMH	SIGLEC1	HLA-DPA1	KNTC1	ITGB2	SDPR	DPP4	LAMC1	CD7	ABCA1	TMPRSS3	PRSS23	CR2	STAP1		FAM49A	COX7A2L		PTGER2	HSPA4	SRA1	IGF1	RAB38	MS4A2	EMR3	PILRA	PNPLA6	TNFRSF10C
GZMK	TNFRSF11A	HLA-DPB1	NUF2	KLF5	SIGLEC14	LRRC32	LCORL	CD96	ABCB1	GATA3	PTGIR	TCL1A	TAGAP		FASLG	CREB3L4		PTGES2	HSPB6	TNFRSF6B	ITGA2B	PLAU	BASP1			TMBIM6	VNN3
IL2RB	TOX4	IFI16	PRC1	LSP1	SIGLEC6	MC5R	LMNB1	CFHR3	ADAMTS12	BIRC5	ST8SIA4	AKNA	ZCCHC2		FCGR1A	CSF1		S100A8	ISM2	TREM1	GABARAP	CSF3R	IGSF6			PQBP1
LCK	UBA52	LIME1	PSAT1	NDUFB9	TAL1	MICA	MEIS3P1	CHRM3	ANK1	CDC25C	STAB1	ARHGAP25			FN1	CSNK2A2		S100A9	ITIH2	TREML1	GPX1	SLC18A2	HK3			TEX264
MPZL1	ULBP1	LTK	RGS1	PKM2	TFEC	NCAM1	MPL	CLEC7A	ANKRD22	CDC7		CCL21			FSTL1	CSTA			KDM4C	RHOA	KRT23	AMPD2	VNN1			IKZF1
NKG7		NFKBIA	RTKN2	SFXN3	TIPIN	NCR2	FABP1	COL23A1	B3GALT2	CENPF		CD27			FUCA1	CSTB			KIR2DS4	SLC25A37	PROK2	CLTB	FES
PIK3IP1		SETD7	SAMSN1	SIRPG	TPK1	NRP1	FABP5	COL4A4	CAMTA1	CXCR6		CD38			GBP3	CTPS			KIRREL3	TNFSF14	RALB	C1orf162	NPL
PTRH2		SIK1	SELL	SMAD4	UQCRB	PDCD1LG2	FADD	COL5A3	CCR9	DHFR		CLEC17A			GLS2	CTSD			SDCBP	TREML4	RETNLB		FZD2
TIMM13		TRIB2	TRAT1	STX4	USP9Y	PDCD6	MFAP3L	DAB1	CD40	EVI5		CLEC9A			GRB2	FST			NFATC2IP	VNN2	RNF141		FAM198B
ZAP70				TRADD	WIPF1	PRDX1	MINPP1	DLEU7	GPR44	GSTA4		CLECL1			LST1	GATA2			MICB	XPO6	SEC14L1		HNMT
				VIM	ZCRB1	RAE1	RPS24	DOC2B	IFT80	HELLS					BCL2	GMPR			KIR2DL1	CLEC4C	SEPX1		SLC15A3
				XRCC6		RAET1E	RPS7	EMP1		IL26					CDC5L	HDC			KIR2DL3	TNFAIP2	EMP3		CD4
						SIGLEC7	RPS9	F12		LAIR2					FGF18	HEY1			KIR3DL1	UBD	CD300LF		TXNDC3
						SIGLEC9	DBNL	FURIN							FUT5	HOXA1			KIR3DL2	ACTR3	ABTB1		FRMD4A
						TYRO3	CCL13	GAB3							FZR1	HS2ST1			NCR1	RAB1A	KLHL21		CRYBB1
						CHST12		GATM							GAGE2	HS3ST1			FOSL1	SLA	PHRF1		HRH1
						CLIC3		GFPT2							IGFBP5	BCL11B			TSLP	HLA-DQA2			WNT5B
						IVNS1ABP		GPR25							KANK2	CDH3			SLC7A7	SIGLEC5
						KIR2DL2		GREM2							LDB3	MYL6B			SPP1	SLAMF9
						LGMN		HAVCR1								NAA16			TREM2
								HSD11B1								ClQA			UBASH3A
								HUNK								ClQB			YBX2
								IGF2								CYP27B1			CCDC88A
								RCSD1								EIF3M			CLEC1A
								RYR1											THBD
								SAV1											PDPN
								SELE											VCAM1
								SELP											EMR1
								SH3KBP1
								SIT1
								SLC35B3
								SIGLEC10
								SKAP1
								THUMPD2
								TIGIT
								ZEB2
								ENC1
								FAM134B
								FBXO30
								FCGR2C
								STAC
								LTC4S
								MAN1B1
								MDH1
								MMD
								RGS16
								IL12A
								P2RX5
								CD97
								ITGB4
								ICAM3
								METRNL
								TNFRSF1A
								IRF1
								HTR2B
								CALD1
								MOCOS
								TRAF3IP2
								TLR8
								TRAF1
								DUSP14

## Sheet: Table S3
Table S3. 1665 differentially expressed genes
	logFC	AveExpr	t	P.Value	adj.P.Val	B	change
DCD	-6.05885	4.82218	-7.57933	9.03444e-09	5.96838e-06	10.0887	Down
KRT2	-5.47264	7.15862	-5.9628	1.00641e-06	9.75673e-05	5.59344	Down
APOD	-3.95834	4.80815	-7.83811	4.34678e-09	5.1857e-06	10.7833	Down
PIP	-3.65425	3.54936	-6.70269	1.134e-07	2.87842e-05	7.67905	Down
TYRP1	-3.06549	4.08243	-6.51934	1.94157e-07	3.73596e-05	7.16568	Down
FLG2	-2.97555	7.16996	-3.33477	0.00209096	0.0170462	-1.65011	Down
CFD	-2.87591	5.41619	-7.88276	3.83435e-09	5.1857e-06	10.9022	Down
TXNIP	-2.62106	6.93012	-7.55579	9.65978e-09	5.96838e-06	10.0251	Down
C3	-2.56804	4.24975	-7.12714	3.30079e-08	1.27027e-05	8.8559	Down
CLU	-2.5173	4.41562	-6.71293	1.10053e-07	2.8542e-05	7.70764	Down
KRT10	-2.43916	10.9963	-3.65286	0.000875047	0.00894611	-0.838231	Down
KRT1	-2.37346	10.7927	-3.131	0.00359591	0.0245559	-2.15124	Down
KRT77	-2.36002	3.39073	-7.09502	3.62189e-08	1.35029e-05	8.76746	Down
PI16	-2.3183	3.59802	-6.14284	5.89939e-07	6.92059e-05	6.10394	Down
NFIX	-2.27534	5.84039	-6.56086	1.71863e-07	3.41721e-05	7.28215	Down
KRT15	-2.26257	4.72203	-4.47995	8.1978e-05	0.00179816	1.39608	Down
CCDC80	-2.20353	5.02316	-5.74294	1.9353e-06	0.000140069	4.96845	Down
KRT19	-2.19518	3.6968	-4.85523	2.71464e-05	0.000824062	2.44725	Down
LCE2B	-2.17541	7.48276	-2.87739	0.00692015	0.0391271	-2.75078	Down
PLLP	-2.14271	4.06996	-6.25098	4.28364e-07	6.01222e-05	6.40978	Down
MFAP4	-2.13451	5.60102	-5.7481	1.90579e-06	0.000139485	4.98314	Down
SFRP2	-2.1105	5.69633	-4.74662	3.74255e-05	0.00103834	2.14149	Down
MT1X	-2.09788	7.49901	-6.50953	1.99843e-07	3.78433e-05	7.13812	Down
LCE1C	-2.06746	7.07577	-2.74183	0.00971931	0.0498501	-3.05895	Down
FLG	-2.06122	9.16044	-2.86183	0.00719789	0.040296	-2.78659	Down
EEF2K	-2.00074	4.96259	-5.67051	2.40113e-06	0.000158262	4.76232	Down
DCN	-1.98977	6.34882	-5.04243	1.55815e-05	0.000577289	2.97644	Down
CDHR1	-1.9856	5.71651	-4.99015	1.81978e-05	0.000631106	2.82842	Down
STAC2	-1.93622	3.548	-6.23892	4.43914e-07	6.01806e-05	6.37571	Down
PMEL	-1.93433	3.96649	-6.27077	4.04024e-07	6.00994e-05	6.46568	Down
GATA3	-1.92381	4.38324	-4.87245	2.5797e-05	0.000799772	2.49583	Down
PRR4	-1.88364	2.99466	-5.76211	1.82798e-06	0.000137156	5.02298	Down
CYBRD1	-1.86871	5.77987	-4.83503	2.88187e-05	0.000857376	2.39031	Down
LCE5A	-1.86056	3.17019	-5.89074	1.24674e-06	0.000105486	5.38876	Down
LCE1A	-1.84878	7.04239	-2.74743	0.00958534	0.0492854	-3.04641	Down
MGP	-1.83372	5.14967	-4.5024	7.67637e-05	0.00172694	1.45848	Down
CHRDL1	-1.83333	2.96027	-5.53146	3.63356e-06	0.000214596	4.36644	Down
KRT7	-1.75629	3.21933	-4.97999	1.87548e-05	0.000642944	2.79968	Down
CFH	-1.75214	4.65528	-4.07719	0.000263613	0.00378448	0.290015	Down
PTGIS	-1.74041	3.57508	-4.69629	4.34163e-05	0.00117185	2.00019	Down
PTGDS	-1.69681	5.20557	-4.43279	9.41009e-05	0.00192891	1.26518	Down
FGFR2	-1.69653	4.62621	-6.16281	5.56066e-07	6.83904e-05	6.16045	Down
LRP4	-1.67134	4.46373	-5.56389	3.29886e-06	0.000203914	4.45878	Down
BOC	-1.6664	4.1322	-6.24397	4.37335e-07	6.01806e-05	6.38997	Down
LCE1B	-1.66574	5.96333	-2.1386	0.0398258	0.136529	-4.30792	Down
THBS4	-1.66243	3.05642	-6.22952	4.56433e-07	6.11825e-05	6.34913	Down
FCGBP	-1.65405	3.73308	-4.58804	5.97084e-05	0.0014871	1.69718	Down
CTSK	-1.63113	6.85518	-3.76184	0.000645375	0.00714886	-0.552893	Down
APOE	-1.62369	4.00882	-5.47545	4.29346e-06	0.000240306	4.207	Down
LIFR	-1.61513	3.03457	-4.83091	2.91717e-05	0.00086357	2.37871	Down
CHP2	-1.59365	3.9058	-3.83367	0.000527258	0.00622887	-0.363051	Down
SLURP1	-1.59344	8.01785	-2.87336	0.0069911	0.0394718	-2.76007	Down
SLIT3	-1.591	4.70358	-4.3129	0.000133446	0.00241947	0.933947	Down
CXCL12	-1.58246	4.93097	-4.46593	8.54106e-05	0.00183351	1.35714	Down
NFIB	-1.58045	5.20661	-4.66487	4.76287e-05	0.0012571	1.9121	Down
LCE6A	-1.5803	6.06631	-2.26129	0.0303339	0.113728	-4.07166	Down
CD34	-1.56271	5.59358	-4.23733	0.000166152	0.00280382	0.726367	Down
GAN	-1.55734	5.71008	-4.43584	9.32666e-05	0.00192171	1.27363	Down
CCL27	-1.55496	2.7479	-3.37195	0.0018913	0.0158339	-1.55697	Down
FBLN2	-1.53472	5.20596	-5.00166	1.75863e-05	0.000615264	2.86101	Down
CDON	-1.53327	3.53163	-5.28659	7.53643e-06	0.000352587	3.66959	Down
GATM	-1.53316	3.96013	-4.50585	7.59903e-05	0.00172593	1.46809	Down
PRELP	-1.53066	4.17273	-4.2309	0.000169269	0.00282431	0.708775	Down
ZBTB16	-1.51993	3.04856	-4.38068	0.000109555	0.00211922	1.12094	Down
KIT	-1.51489	3.6957	-4.82482	2.97029e-05	0.000870651	2.36153	Down
IL37	-1.50691	4.61792	-2.34663	0.0249845	0.099058	-3.90166	Down
FGFR3	-1.50141	5.83311	-5.14983	1.13228e-05	0.000461026	3.28102	Down
FBLN5	-1.49372	4.37931	-5.38414	5.63604e-06	0.000286119	3.94708	Down
MAOB	-1.48207	3.01012	-5.77969	1.73478e-06	0.000133522	5.073	Down
CA6	-1.45703	3.06724	-4.34308	0.000122234	0.00227497	1.01711	Down
MUCL1	-1.45655	6.51931	-3.16612	0.00327829	0.0233556	-2.06603	Down
IGFBP5	-1.44962	6.13382	-2.89813	0.00656532	0.0376342	-2.70283	Down
LCE2C	-1.44515	7.99298	-2.56281	0.0150402	0.0685631	-3.4515	Down
ANGPTL1	-1.43714	3.28798	-3.81535	0.000555215	0.00645998	-0.411601	Down
ZG16B	-1.42884	2.93782	-5.07863	1.39924e-05	0.000529936	3.07904	Down
PLPP3	-1.42875	5.42546	-4.99271	1.80598e-05	0.000628145	2.83568	Down
TNS1	-1.42767	4.9639	-4.59052	5.92743e-05	0.00147938	1.70412	Down
PODN	-1.41898	4.15968	-4.06759	0.000270978	0.00386631	0.264001	Down
NPIPB5	-1.40133	6.66626	-3.69903	0.000769433	0.0081305	-0.717769	Down
KRT73	-1.36806	2.7975	-4.63339	5.22539e-05	0.00134933	1.82396	Down
C7	-1.36439	2.70196	-4.7858	3.33352e-05	0.000945034	2.25167	Down
CHI3L2	-1.35792	3.53847	-3.50533	0.00131519	0.0121698	-1.2189	Down
H6PD	-1.35693	4.58934	-6.05691	7.61104e-07	8.03537e-05	5.86047	Down
DAPL1	-1.34893	6.26093	-2.5654	0.0149471	0.0681647	-3.44594	Down
CES1	-1.34253	3.25697	-5.97212	9.78948e-07	9.64076e-05	5.61988	Down
CGNL1	-1.3386	3.20986	-8.35046	1.04506e-09	2.34829e-06	12.1326	Down
NOP53	-1.3341	7.1414	-6.6362	1.37779e-07	3.21109e-05	7.49319	Down
FBN1	-1.32914	5.40835	-3.64822	0.000886413	0.00904612	-0.85031	Down
NEO1	-1.32855	4.77158	-4.80452	3.15401e-05	0.000915507	2.30437	Down
CCL19	-1.32497	3.38732	-4.80154	3.18194e-05	0.000919142	2.29598	Down
EPHB6	-1.32415	5.08637	-3.38771	0.00181233	0.0154257	-1.51734	Down
FAXDC2	-1.32046	3.47871	-5.94423	1.06352e-06	9.83547e-05	5.54069	Down
TIMP3	-1.31074	6.07695	-4.13722	0.000221838	0.00335428	0.452994	Down
TFCP2L1	-1.30695	4.93118	-4.91546	2.27106e-05	0.000736243	2.61725	Down
IL34	-1.30551	3.75296	-4.36895	0.000113366	0.00217554	1.08852	Down
GSN	-1.3008	6.59306	-6.25181	4.27314e-07	6.01222e-05	6.41212	Down
ADD3	-1.30018	3.83392	-4.61815	5.46502e-05	0.00139311	1.78133	Down
AOX1	-1.27436	2.98803	-4.55642	6.5518e-05	0.00157587	1.60894	Down
F10	-1.26875	3.34089	-5.51828	3.77905e-06	0.000218855	4.32893	Down
LTF	-1.26612	3.03206	-2.86758	0.00709411	0.0399023	-2.77338	Down
GFRA1	-1.25247	3.04217	-6.1444	5.87227e-07	6.92059e-05	6.10834	Down
TSPAN7	-1.25219	3.46256	-4.10856	0.000240908	0.00353075	0.375073	Down
LCE2A	-1.2479	7.56975	-2.10117	0.0432053	0.145031	-4.37803	Down
NFIC	-1.24313	5.96194	-5.28702	7.52688e-06	0.000352587	3.6708	Down
PCOLCE2	-1.24012	2.77884	-5.37532	5.78601e-06	0.00029003	3.922	Down
CP	-1.23838	2.31704	-5.91352	1.16512e-06	0.000101459	5.45347	Down
ANGPTL7	-1.2368	3.17262	-3.4175	0.00167162	0.0146098	-1.44222	Down
LONRF1	-1.23654	4.67397	-3.88247	0.000459305	0.00562001	-0.233308	Down
CHPT1	-1.232	3.65337	-5.23595	8.76294e-06	0.000399015	3.52564	Down
LY75-CD302	-1.23151	3.2503	-5.00451	1.74382e-05	0.000611874	2.86908	Down
HLF	-1.22745	3.93045	-4.50897	7.53007e-05	0.00171865	1.47675	Down
FBLN1	-1.21636	5.3328	-3.61984	0.000959076	0.00959252	-0.924022	Down
SAA1	-1.21093	2.84113	-2.51147	0.0170012	0.0745679	-3.56086	Down
CD163	-1.21079	3.63013	-3.06997	0.00421849	0.0275159	-2.29809	Down
ZBTB7C	-1.20678	4.13603	-3.77383	0.000624015	0.00699014	-0.521305	Down
BTC	-1.19767	2.58134	-5.34395	6.35289e-06	0.000313182	3.83273	Down
KCTD12	-1.19594	4.64362	-4.88408	2.49233e-05	0.000781667	2.52866	Down
LRIG3	-1.18045	4.92377	-4.13174	0.000225368	0.00338831	0.438073	Down
BBS2	-1.17972	4.45389	-5.37621	5.77072e-06	0.00029003	3.92453	Down
ZNF652	-1.1781	4.67633	-3.67789	0.000816155	0.00852996	-0.772996	Down
TYR	-1.17676	2.84581	-5.33876	6.45184e-06	0.000315452	3.81797	Down
LYVE1	-1.17476	4.32295	-3.18174	0.0031458	0.0226264	-2.02798	Down
MAMDC2	-1.17317	3.11256	-4.28693	0.000143897	0.00254325	0.862519	Down
PSAPL1	-1.17086	4.42823	-3.27463	0.0024572	0.0189737	-1.79967	Down
PDGFD	-1.16748	3.15972	-5.00767	1.72755e-05	0.000609754	2.87801	Down
PHGDH	-1.1633	5.89217	-3.40619	0.00172373	0.0149558	-1.47076	Down
CHL1	-1.16182	4.02145	-3.3881	0.00181043	0.0154257	-1.51637	Down
SYNPO2	-1.15824	3.7689	-2.80894	0.00822259	0.0445281	-2.90751	Down
PDZD2	-1.15776	4.03623	-4.45565	8.80191e-05	0.00186845	1.32858	Down
WNK2	-1.15171	2.73678	-6.47438	2.21607e-07	3.83156e-05	7.03939	Down
ANKRD35	-1.14942	3.89342	-3.21844	0.00285423	0.0211381	-1.93818	Down
CCND1	-1.14883	5.83611	-5.1026	1.30302e-05	0.000509388	3.14701	Down
CIRBP	-1.13713	6.33988	-6.23902	4.43785e-07	6.01806e-05	6.37598	Down
EEF1A1	-1.13548	9.2383	-5.45653	4.5425e-06	0.00024608	4.15313	Down
CRTAP	-1.13545	5.677	-4.3908	0.000106369	0.00208714	1.14892	Down
IFI44L	-1.12611	2.65094	-3.83771	0.000521276	0.00619404	-0.352326	Down
GPC3	-1.12611	3.06039	-3.94165	0.000388287	0.0049814	-0.0751888	Down
CACHD1	-1.12453	3.86021	-4.49889	7.75572e-05	0.00173594	1.44871	Down
VSIG4	-1.11752	3.13556	-4.42122	9.73356e-05	0.00198159	1.23311	Down
FKBP5	-1.11733	3.88606	-4.43695	9.2964e-05	0.00192171	1.27671	Down
NDRG2	-1.11482	4.78142	-5.04635	1.54007e-05	0.00057237	2.98757	Down
TSPYL2	-1.11365	3.51442	-4.55371	6.60411e-05	0.00158193	1.60139	Down
POU2F3	-1.11073	4.04662	-3.98263	0.000345509	0.00459524	0.0347934	Down
SFRP1	-1.10709	5.57878	-4.31983	0.000130784	0.00238571	0.95304	Down
SMOC2	-1.10122	3.68915	-3.82235	0.000544362	0.0063669	-0.393053	Down
MXRA5	-1.09876	5.14086	-2.73468	0.00989301	0.0505238	-3.07496	Down
IGFBP4	-1.0983	7.49975	-2.5295	0.0162871	0.0724725	-3.52261	Down
ABHD12B	-1.09274	3.20553	-3.14711	0.00344674	0.0240466	-2.11221	Down
KRT8	-1.09203	3.27031	-3.66943	0.000835613	0.00865293	-0.795061	Down
FGL2	-1.09161	3.97532	-4.2078	0.000180969	0.00293518	0.645531	Down
GSTM5	-1.08833	2.86856	-5.2487	8.43665e-06	0.000385629	3.56186	Down
HMGN2	-1.0881	5.40529	-4.24943	0.000160429	0.00274988	0.759546	Down
QPCT	-1.07908	3.69536	-4.20869	0.000180502	0.00293518	0.647976	Down
LRIG1	-1.07189	4.25628	-5.12447	1.22099e-05	0.000485546	3.20905	Down
LCE1E	-1.06638	4.39414	-2.17228	0.0369875	0.130281	-4.24404	Down
CADM3	-1.06114	3.27184	-5.01454	1.69269e-05	0.000601007	2.89745	Down
PROS1	-1.06088	4.5736	-4.24473	0.000162629	0.00277166	0.746654	Down
GSTM2	-1.05486	3.51819	-4.5212	7.26479e-05	0.00168289	1.51081	Down
SOX10	-1.05248	3.18908	-4.08525	0.000257586	0.00372936	0.311855	Down
MLANA	-1.04994	2.99634	-5.0948	1.33359e-05	0.00051488	3.12488	Down
PRG4	-1.04863	2.35296	-2.32685	0.0261423	0.102385	-3.94147	Down
NFIA	-1.04662	4.55973	-4.96384	1.96752e-05	0.00065934	2.754	Down
HS3ST6	-1.04443	4.20911	-2.59314	0.0139819	0.0647784	-3.38621	Down
HMGCS2	-1.04374	2.60648	-6.18478	5.21043e-07	6.75657e-05	6.22262	Down
SPARCL1	-1.04365	5.79008	-2.34374	0.0251508	0.0994529	-3.9075	Down
LYPD2	-1.03219	3.01856	-3.77909	0.00061486	0.0069121	-0.50743	Down
SERTAD4	-1.03178	3.71788	-4.34426	0.000121814	0.0022741	1.02038	Down
CTSH	-1.03133	4.15438	-4.33399	0.000125509	0.00231426	0.992052	Down
ARHGEF26	-1.02662	3.29004	-3.80474	0.000572055	0.0066066	-0.43967	Down
MT1G	-1.02649	3.46374	-3.01164	0.00490794	0.0304323	-2.43695	Down
NINJ1	-1.02477	4.68191	-4.21391	0.0001778	0.00290967	0.662249	Down
PLSCR4	-1.01958	4.0104	-3.37642	0.00186859	0.0157099	-1.54575	Down
CXCL14	-1.01877	9.02381	-3.97268	0.000355451	0.00470647	0.00805795	Down
IFI44	-1.01777	3.36987	-3.13841	0.00352659	0.0242727	-2.13331	Down
HSD11B2	-1.0164	3.95431	-4.06963	0.000269399	0.00385825	0.269519	Down
ARL6IP5	-1.01598	5.51255	-3.49271	0.0013615	0.0124561	-1.25116	Down
FAT2	-1.01488	6.01812	-3.67431	0.000824351	0.00858909	-0.782353	Down
ZNF703	-1.01363	4.36686	-4.00632	0.000322919	0.00436783	0.098543	Down
BCL11A	-1.01244	3.7171	-4.47288	8.36921e-05	0.00181866	1.37643	Down
TMEM116	-1.01212	3.19455	-3.33974	0.00206313	0.0168699	-1.63768	Down
DPP4	-1.00754	3.52853	-3.26716	0.00250677	0.0192568	-1.81816	Down
UTRN	-1.00643	5.49957	-3.73208	0.000701524	0.00754823	-0.631152	Down
RNASET2	-1.00642	3.73793	-4.65341	4.92629e-05	0.00129166	1.88001	Down
KAT2A	-1.00625	4.7042	-5.50308	3.95416e-06	0.000226794	4.28565	Down
CHD6	-0.996848	4.17822	-5.19466	9.90903e-06	0.000425233	3.40831	Down
PDCD4	-0.995942	5.61076	-2.94273	0.00585953	0.0346415	-2.59907	Down
PLTP	-0.990114	5.7519	-3.20056	0.00299286	0.0218914	-1.98198	Down
HNRNPA1	-0.985884	7.09201	-4.58649	5.99803e-05	0.00148713	1.69286	Down
ATP13A4	-0.984352	3.71834	-3.15748	0.00335387	0.0236539	-2.08704	Down
TRAPPC6A	-0.984109	3.72241	-4.98557	1.84469e-05	0.000637889	2.81546	Down
ZNF395	-0.981857	4.95554	-5.9109	1.17422e-06	0.00010151	5.44604	Down
MFAP5	-0.980813	4.29259	-2.62026	0.0130942	0.0620143	-3.3274	Down
GLUL	-0.979058	5.30833	-3.36006	0.00195305	0.016217	-1.5868	Down
SOSTDC1	-0.978216	2.75821	-5.42336	5.0144e-06	0.000258969	4.05871	Down
SAMHD1	-0.977257	3.98106	-3.31115	0.00222809	0.0177857	-1.70901	Down
CLDN10	-0.974769	2.55395	-3.32498	0.0021468	0.017399	-1.67455	Down
MATN2	-0.971049	4.1669	-5.90771	1.18544e-06	0.000101743	5.43695	Down
PIK3IP1	-0.962594	3.934	-5.75208	1.88339e-06	0.000138697	4.99444	Down
TMEM63A	-0.959989	4.10545	-5.88618	1.26378e-06	0.000106176	5.37578	Down
EGFR	-0.959837	6.53048	-4.91933	2.24513e-05	0.000731815	2.62819	Down
FGFBP2	-0.958256	2.55743	-5.1601	1.09819e-05	0.000451774	3.31019	Down
EMP2	-0.957963	5.0196	-3.50154	0.00132895	0.0122617	-1.2286	Down
ACACB	-0.957733	3.15395	-4.76281	3.5678e-05	0.00100386	2.187	Down
FBL	-0.953033	6.58391	-5.11392	1.2599e-05	0.000497702	3.17912	Down
NPIPA1	-0.950835	5.16566	-3.33941	0.00206498	0.0168734	-1.63851	Down
BCL6	-0.948497	5.35216	-4.89492	2.41357e-05	0.000763763	2.55925	Down
CX3CL1	-0.948171	3.79398	-4.38263	0.000108935	0.00211317	1.12632	Down
FRZB	-0.942328	2.90655	-4.56791	6.33437e-05	0.00154054	1.64101	Down
NYNRIN	-0.938151	3.87154	-4.0658	0.000272367	0.00386845	0.259173	Down
B2M	-0.937826	8.21144	-3.66389	0.000848622	0.00876542	-0.809525	Down
CES4A	-0.93552	3.92021	-2.77088	0.00904265	0.0473153	-2.99367	Down
LHFPL6	-0.935326	5.04931	-3.27781	0.0024364	0.018921	-1.7918	Down
NFE2L3	-0.932368	3.61046	-2.78352	0.00876234	0.0465219	-2.96515	Down
SDC4	-0.931997	6.51532	-5.04007	1.56909e-05	0.000579542	2.96976	Down
IGLL5	-0.931363	3.37384	-2.59957	0.0137665	0.0642207	-3.3723	Down
BBS5	-0.929742	4.47224	-3.48725	0.00138198	0.0126241	-1.26508	Down
A2M	-0.922186	6.81235	-2.26622	0.0299989	0.112898	-4.06196	Down
MFSD4A	-0.921759	2.96528	-5.86443	1.34821e-06	0.000111696	5.31396	Down
TRIM22	-0.920204	3.96369	-3.7109	0.000744343	0.00790249	-0.686699	Down
PAMR1	-0.918952	2.72922	-3.85147	0.000501412	0.00600326	-0.315804	Down
PRODH	-0.916161	3.64904	-4.80178	3.17967e-05	0.000919142	2.29666	Down
L3MBTL4	-0.916072	3.14245	-4.3827	0.000108911	0.00211317	1.12652	Down
TSPAN8	-0.913481	2.0955	-6.5641	1.70231e-07	3.41721e-05	7.29126	Down
IL20RB	-0.913053	6.81164	-3.25635	0.00258017	0.0196435	-1.84486	Down
NRN1	-0.911314	3.76953	-4.50194	7.68654e-05	0.00172694	1.45722	Down
VWF	-0.910567	5.31912	-3.36039	0.00195132	0.016217	-1.58597	Down
PNRC1	-0.910274	7.62429	-6.80728	8.35435e-08	2.31785e-05	7.97061	Down
ANTXR1	-0.908518	5.80948	-2.68429	0.0112007	0.0552626	-3.18697	Down
LDB1	-0.901616	6.34599	-5.09559	1.33044e-05	0.00051488	3.12714	Down
AQP1	-0.899426	6.80777	-3.34169	0.00205232	0.0168276	-1.6328	Down
IL33	-0.898044	3.76435	-2.22471	0.032926	0.120461	-4.14311	Down
DEPTOR	-0.895588	3.21815	-6.28106	3.91914e-07	5.9184e-05	6.49475	Down
GAS6	-0.890064	5.60232	-4.18216	0.00019488	0.00305108	0.57548	Down
COQ8A	-0.889666	3.74047	-5.67362	2.37898e-06	0.000158262	4.77118	Down
KY	-0.889223	2.74698	-6.40568	2.71303e-07	4.31553e-05	6.84614	Down
S100A1	-0.888305	2.83405	-4.6758	4.6119e-05	0.0012364	1.94274	Down
TBX3	-0.888238	4.76504	-4.91057	2.30419e-05	0.000741473	2.60345	Down
MAP1B	-0.887588	4.61225	-3.2007	0.00299183	0.0218914	-1.98166	Down
FBXO32	-0.886046	3.68642	-4.40138	0.000103138	0.00203379	1.17818	Down
SH3RF2	-0.885967	6.45011	-3.05432	0.0043939	0.0282312	-2.33549	Down
ENPP2	-0.885513	3.96776	-3.27545	0.00245185	0.0189496	-1.79765	Down
HERC6	-0.885308	3.49301	-3.2683	0.00249914	0.0192353	-1.81533	Down
PNPLA7	-0.88489	3.1708	-4.97511	1.90285e-05	0.000644916	2.78586	Down
PRR12	-0.884794	4.647	-5.10584	1.29051e-05	0.000506438	3.15622	Down
ADRA2A	-0.883875	3.19076	-3.68894	0.000791394	0.00833975	-0.744137	Down
COLEC12	-0.881144	3.84347	-3.01411	0.00487677	0.0303336	-2.43112	Down
METTL7A	-0.878706	4.69772	-3.38465	0.0018274	0.0154946	-1.52504	Down
OPHN1	-0.878286	4.25234	-3.06898	0.00422937	0.0275437	-2.30045	Down
TTC21B	-0.877854	3.40991	-3.02537	0.0047367	0.0296946	-2.40441	Down
VIT	-0.877415	2.61326	-4.51058	7.49459e-05	0.00171613	1.48124	Down
MEGF6	-0.876337	4.18335	-3.71638	0.000733031	0.00782206	-0.672344	Down
TIMP2	-0.876236	7.03226	-2.35004	0.0247896	0.0985364	-3.89478	Down
DPYSL2	-0.871398	5.17084	-3.52495	0.00124624	0.0116426	-1.16868	Down
CLIC6	-0.870895	2.56438	-3.79194	0.000593043	0.00675095	-0.473509	Down
TNXB	-0.870886	3.47009	-3.43006	0.00161547	0.0142443	-1.41044	Down
CHCHD10	-0.870551	4.83962	-3.98606	0.000342145	0.00455557	0.0440168	Down
CLSTN2	-0.869977	2.905	-3.78668	0.000601881	0.00684503	-0.487399	Down
YLPM1	-0.869081	4.49104	-4.99272	1.80593e-05	0.000628145	2.83571	Down
CEP68	-0.865505	4.01514	-6.12899	6.14657e-07	7.05082e-05	6.06471	Down
ZNF362	-0.86488	4.24044	-5.48485	4.17494e-06	0.000236052	4.23374	Down
PHYHD1	-0.864049	3.70388	-5.47727	4.27033e-06	0.000240306	4.21216	Down
TFDP2	-0.863284	3.78372	-4.33691	0.000124449	0.00230539	1.00009	Down
CD1A	-0.862787	3.19992	-3.89053	0.000448938	0.00555788	-0.211828	Down
CTSF	-0.860623	3.89542	-4.92003	2.24048e-05	0.000731815	2.63017	Down
AGFG2	-0.860221	3.65597	-5.21123	9.432e-06	0.000410922	3.4554	Down
FOLR2	-0.858101	3.4438	-3.56685	0.00111044	0.0106835	-1.06098	Down
MGST2	-0.856029	4.79074	-5.07097	1.43146e-05	0.000538717	3.05732	Down
DCAKD	-0.853666	4.30917	-5.38917	5.55209e-06	0.000283062	3.96141	Down
ELN	-0.853034	4.34802	-2.43957	0.0201424	0.0845832	-3.71148	Down
PRRC2B	-0.851112	5.68293	-4.88141	2.51216e-05	0.000784556	2.5211	Down
OSR2	-0.849431	3.24496	-3.69277	0.000782989	0.00825911	-0.734133	Down
CNTNAP3	-0.849195	3.94234	-2.87957	0.00688202	0.0390036	-2.74575	Down
PMP22	-0.847995	5.47449	-2.5376	0.0159756	0.0714086	-3.50539	Down
SCPEP1	-0.84727	5.06379	-3.74252	0.000681311	0.00740258	-0.603731	Down
GPRIN2	-0.847133	3.81485	-3.12917	0.00361322	0.0246318	-2.15566	Down
GPNMB	-0.847073	7.60772	-3.22333	0.00281741	0.0209549	-1.92618	Down
SRRM2	-0.846895	7.392	-3.91927	0.000413784	0.00523486	-0.135081	Down
TNRC6B	-0.845407	4.55629	-4.02527	0.000305889	0.0042059	0.149643	Down
RPS19	-0.842965	9.18975	-5.63549	2.66514e-06	0.000171866	4.66263	Down
PRR15L	-0.841239	2.69082	-6.72875	1.05078e-07	2.78573e-05	7.75179	Down
LTBP4	-0.839596	4.91362	-4.08313	0.000259161	0.00373971	0.306097	Down
VPS13D	-0.839059	5.916	-3.85752	0.000492908	0.00592781	-0.299718	Down
CSF1R	-0.838654	4.3705	-4.0859	0.00025711	0.003727	0.3136	Down
NKTR	-0.837866	4.86078	-2.33675	0.0255565	0.100659	-3.92156	Down
GALNT16	-0.837654	2.80699	-4.8423	2.82052e-05	0.000846264	2.41081	Down
MPEG1	-0.836519	4.21276	-2.69136	0.0110081	0.0546046	-3.17134	Down
DPT	-0.835515	4.64042	-2.15373	0.0385276	0.133687	-4.27932	Down
ZBTB20	-0.834352	3.86838	-3.24039	0.00269234	0.020194	-1.88421	Down
SRGAP2	-0.833277	4.54429	-3.42673	0.00163018	0.0143528	-1.41887	Down
DDX60	-0.832952	3.38519	-4.34579	0.000121273	0.0022741	1.02459	Down
ALDH2	-0.830724	7.15256	-3.23669	0.00271898	0.020337	-1.89332	Down
TP53	-0.830589	5.06316	-4.20787	0.00018093	0.00293518	0.645737	Down
MDM4	-0.829339	4.6675	-3.51342	0.00128635	0.0119465	-1.19822	Down
L2HGDH	-0.828221	4.08093	-3.10618	0.00383785	0.0256933	-2.21116	Down
ACSL1	-0.824551	6.10759	-3.3945	0.00177927	0.0152437	-1.50024	Down
GMPR	-0.823978	2.94697	-5.98941	9.2994e-07	9.24515e-05	5.66897	Down
PALM	-0.823681	3.97182	-3.06348	0.00429039	0.0277723	-2.31361	Down
KLF5	-0.822739	7.23179	-4.33129	0.0001265	0.00232534	0.9846	Down
TFAP2B	-0.821821	2.99846	-3.66407	0.000848183	0.00876542	-0.809041	Down
PHYHIP	-0.820229	2.60767	-4.04103	0.000292407	0.0040848	0.192169	Down
PLAC9	-0.81911	3.69714	-2.92678	0.00610338	0.0356404	-2.63629	Down
CBX7	-0.817207	3.70484	-4.46795	8.49084e-05	0.00183351	1.36273	Down
DENND4C	-0.816448	4.66242	-3.53106	0.00122548	0.0114846	-1.153	Down
KDM3B	-0.815605	5.05341	-5.55294	3.40829e-06	0.000207454	4.42759	Down
TNS2	-0.814848	4.31809	-3.43993	0.00157264	0.0140116	-1.38543	Down
PHF3	-0.811164	4.21393	-2.79293	0.00855868	0.0457665	-2.94384	Down
KAT7	-0.810428	4.86305	-4.06853	0.000270243	0.00386387	0.266563	Down
LENG8	-0.81036	6.08083	-3.09438	0.00395812	0.0262773	-2.23954	Down
GRHL2	-0.804038	5.06335	-3.60261	0.00100596	0.00990002	-0.968645	Down
ZC3H6	-0.802946	3.57535	-3.64051	0.000905606	0.00918697	-0.870357	Down
RPL37A	-0.801578	8.635	-4.66785	4.72121e-05	0.00125164	1.92046	Down
RAPGEFL1	-0.801539	6.01861	-2.9225	0.00617039	0.0358737	-2.64626	Down
ADCY2	-0.800323	2.23287	-6.67269	1.23808e-07	2.95405e-05	7.59524	Down
APCDD1	-0.800246	6.97416	-2.94626	0.00580683	0.0344654	-2.59082	Down
MTR	-0.799469	4.31709	-4.62786	5.31107e-05	0.00136849	1.8085	Down
HIVEP3	-0.7962	3.37229	-5.70132	2.19064e-06	0.000151944	4.85	Down
ANKRD33B	-0.795473	2.96173	-3.4081	0.00171484	0.0148894	-1.46595	Down
OSR1	-0.794995	2.80192	-6.95769	5.39225e-08	1.83799e-05	8.38816	Down
MED13L	-0.794959	6.14661	-4.09532	0.000250246	0.00363191	0.339154	Down
ERAP1	-0.79403	4.18233	-4.28766	0.000143593	0.00254164	0.864525	Down
APEX1	-0.790941	5.83511	-3.34004	0.00206147	0.0168678	-1.63693	Down
DHCR24	-0.789476	7.6216	-3.15738	0.00335477	0.0236539	-2.08729	Down
BST2	-0.788833	2.8862	-3.0764	0.00414844	0.0272094	-2.2827	Down
VIM	-0.788554	7.98703	-2.28811	0.0285508	0.108787	-4.01872	Down
IFIT3	-0.788365	2.86918	-2.92077	0.00619757	0.0359966	-2.65027	Down
AKAP1	-0.785051	4.21645	-5.93765	1.08451e-06	9.91549e-05	5.522	Down
SELENBP1	-0.784573	3.55035	-4.0645	0.000273389	0.00387816	0.255638	Down
ZNF106	-0.783533	4.52233	-4.73564	3.8658e-05	0.00106265	2.11065	Down
EMB	-0.782642	4.09093	-2.87738	0.00692022	0.0391271	-2.75079	Down
WFDC3	-0.782536	2.59184	-4.45142	8.91142e-05	0.00188165	1.31685	Down
PAN2	-0.781009	3.72096	-3.88507	0.00045593	0.00559018	-0.226369	Down
ARHGEF19	-0.780811	3.76553	-4.45909	8.71369e-05	0.00185633	1.33814	Down
PKD1	-0.780662	4.74685	-3.18953	0.00308164	0.0223083	-2.00897	Down
NCL	-0.779213	6.75716	-3.85358	0.000498428	0.00597613	-0.310191	Down
GPD1L	-0.77816	3.69276	-5.6953	2.23029e-06	0.0001538	4.83286	Down
CRACR2A	-0.77745	2.69147	-5.4679	4.39122e-06	0.0002435	4.18549	Down
NMNAT3	-0.777359	3.12842	-3.49526	0.00135202	0.0123979	-1.24465	Down
IMPDH2	-0.776315	6.50226	-5.7662	1.80585e-06	0.000136353	5.03463	Down
GLDN	-0.77418	3.06028	-5.42522	4.9867e-06	0.000258658	4.064	Down
CA12	-0.773924	6.36884	-5.09541	1.33116e-05	0.00051488	3.12662	Down
MELTF	-0.772761	2.80295	-5.06438	1.45975e-05	0.000545918	3.03866	Down
PLP1	-0.772126	2.41743	-5.03362	1.59943e-05	0.000585315	2.9515	Down
TARBP1	-0.769601	4.11484	-2.97781	0.00535527	0.0324307	-2.51681	Down
EXOSC7	-0.769074	4.41388	-6.1461	5.84277e-07	6.92059e-05	6.11316	Down
OGFRL1	-0.768872	4.71896	-3.54314	0.00118542	0.0112137	-1.12199	Down
MCC	-0.767543	4.72206	-4.50877	7.53441e-05	0.00171865	1.4762	Down
WLS	-0.767469	4.68427	-5.6138	2.84304e-06	0.000181377	4.60088	Down
CALCOCO1	-0.767371	5.63807	-4.16979	0.00020196	0.00312096	0.541737	Down
IFITM1	-0.767266	6.7142	-2.35537	0.0244875	0.0976391	-3.88399	Down
RORC	-0.764537	3.19255	-4.54751	6.72531e-05	0.00160146	1.58411	Down
SNRNP200	-0.763155	5.69307	-4.13152	0.000225509	0.00338831	0.437484	Down
JADE2	-0.760839	3.34284	-5.4342	4.85509e-06	0.000257209	4.08955	Down
SFPQ	-0.760306	6.36812	-3.49836	0.00134058	0.0123213	-1.23673	Down
PSAT1	-0.759791	5.28132	-3.38576	0.00182193	0.0154702	-1.52225	Down
FHL1	-0.758548	4.20975	-2.2046	0.0344343	0.124431	-4.18204	Down
ZNF704	-0.758278	3.39065	-4.23731	0.000166161	0.00280382	0.726314	Down
RCAN2	-0.757739	3.53382	-3.75357	0.000660529	0.00724941	-0.57467	Down
AHNAK	-0.756299	8.80147	-3.60465	0.0010003	0.00987065	-0.963378	Down
TMEM237	-0.75442	4.28254	-3.6279	0.000937867	0.00942608	-0.903106	Down
EPB41L2	-0.754243	3.82833	-2.93696	0.00594661	0.0350336	-2.61254	Down
DEF6	-0.75386	3.9442	-5.31648	6.89458e-06	0.000327699	3.75459	Down
TRIM25	-0.752397	5.27129	-6.14184	5.91702e-07	6.92059e-05	6.10109	Down
OLFML1	-0.75026	3.21498	-3.39312	0.00178597	0.0152626	-1.50373	Down
SUSD2	-0.749943	3.63986	-3.37163	0.00189293	0.0158363	-1.55776	Down
FOXN3	-0.74629	5.72382	-3.85554	0.000495664	0.00595496	-0.304962	Down
DGAT2	-0.745251	5.22427	-2.2734	0.0295166	0.111576	-4.04781	Down
KRT5	-0.745136	11.7172	-4.2542	0.000158228	0.00272389	0.772623	Down
RPS5	-0.744225	9.29798	-5.49677	4.02922e-06	0.000229993	4.26768	Down
MEOX2	-0.743447	3.24886	-2.67274	0.0115224	0.0564526	-3.21247	Down
TMEM109	-0.742986	5.6119	-4.82717	2.94966e-05	0.000868876	2.36816	Down
ARHGEF6	-0.740611	3.2289	-2.78875	0.00864863	0.0460654	-2.95332	Down
PRPF8	-0.739569	6.7349	-3.95546	0.000373325	0.00485159	-0.038172	Down
TRIM8	-0.73886	5.02997	-3.00443	0.00500021	0.0308282	-2.45402	Down
IFIT1	-0.737826	2.56835	-3.41061	0.0017032	0.0148099	-1.45962	Down
PRPF6	-0.736458	5.37559	-4.97583	1.8988e-05	0.000644916	2.78789	Down
ETV6	-0.735891	5.15144	-3.24038	0.00269242	0.020194	-1.88424	Down
KLK1	-0.735169	3.2739	-3.2156	0.0028758	0.0212435	-1.94514	Down
AQP9	-0.733919	4.05426	-2.18991	0.0355747	0.127487	-4.21031	Down
TMEM43	-0.731364	6.16508	-3.35334	0.00198883	0.0164098	-1.60365	Down
ARHGAP31	-0.729842	4.18058	-3.6436	0.000897865	0.00911632	-0.862323	Down
FZD4	-0.729436	3.70925	-3.92488	0.000407243	0.00517954	-0.120077	Down
DDX17	-0.729404	7.26248	-3.7366	0.000692697	0.00750579	-0.619277	Down
N4BP2L1	-0.728566	2.65318	-4.60653	5.65496e-05	0.00142966	1.74885	Down
CCDC3	-0.727502	4.04961	-3.82928	0.000533827	0.00626827	-0.374689	Down
CCDC146	-0.727403	3.10618	-2.56233	0.0150575	0.0686053	-3.45252	Down
VPS26B	-0.726777	4.79169	-7.44075	1.34083e-08	7.27097e-06	9.71338	Down
GPLD1	-0.724782	2.98239	-2.79803	0.00845025	0.0454106	-2.93228	Down
FSTL1	-0.724251	6.34354	-2.21878	0.0333641	0.121463	-4.15461	Down
OLFML3	-0.72343	4.1013	-2.67721	0.0113969	0.0559233	-3.20261	Down
TACR1	-0.723409	3.01142	-4.45813	8.73823e-05	0.00185824	1.33547	Down
WIF1	-0.721621	2.13318	-3.40368	0.00173554	0.0149996	-1.4771	Down
AUTS2	-0.721068	3.92306	-4.46689	8.51725e-05	0.00183351	1.35979	Down
ZEB2	-0.720144	3.79521	-2.95673	0.00565312	0.0338393	-2.5663	Down
TSKU	-0.719114	4.46199	-5.77554	1.75633e-06	0.000134314	5.0612	Down
FAAH2	-0.719013	3.26142	-2.77101	0.00903973	0.0473153	-2.99338	Down
ZKSCAN8	-0.718541	3.31424	-3.15635	0.00336392	0.0236625	-2.0898	Down
PRRX1	-0.71797	5.12553	-2.20089	0.0347186	0.125149	-4.18918	Down
IL7	-0.717637	2.45379	-3.2688	0.00249581	0.0192221	-1.8141	Down
ESPN	-0.717194	3.57768	-2.55321	0.0153902	0.0695211	-3.47205	Down
FZD1	-0.716496	4.87461	-3.89644	0.000441478	0.0054958	-0.19606	Down
EBF1	-0.716208	3.77143	-2.69145	0.0110058	0.0546046	-3.17115	Down
RBL2	-0.716198	4.91966	-4.01953	0.000310958	0.0042389	0.13414	Down
EMP3	-0.715939	5.20489	-2.16928	0.0372328	0.130836	-4.24976	Down
FAN1	-0.714102	3.48811	-5.08992	1.35305e-05	0.000515715	3.11106	Down
NPY1R	-0.713628	2.39326	-3.79515	0.000587706	0.00671584	-0.465021	Down
PRPF19	-0.713075	5.19345	-4.42596	9.59976e-05	0.0019577	1.24624	Down
ZNF273	-0.712124	3.22287	-3.55163	0.00115802	0.011003	-1.10016	Down
CPQ	-0.710406	3.81667	-3.26038	0.00255259	0.0195083	-1.83492	Down
ATN1	-0.709114	5.72934	-4.15522	0.000210624	0.00321735	0.502022	Down
NISCH	-0.706871	4.81105	-3.92213	0.000410436	0.00521459	-0.127431	Down
OXA1L	-0.706656	6.19973	-3.77182	0.000627537	0.0070129	-0.526587	Down
BCL2	-0.705471	2.76085	-4.3773	0.00011064	0.00213582	1.11159	Down
PEBP1	-0.705043	6.82995	-4.78624	3.32911e-05	0.000945034	2.25293	Down
RPL18A	-0.704105	10.3675	-6.39881	2.76855e-07	4.3459e-05	6.82679	Down
RPL18	-0.703926	8.19418	-4.65478	4.90648e-05	0.0012893	1.88385	Down
NCALD	-0.700851	2.22008	-4.04536	0.000288803	0.00405821	0.203872	Down
AHNAK2	-0.700396	7.28341	-3.0662	0.00426013	0.0276607	-2.30711	Down
PTGFR	-0.700296	3.28614	-2.87718	0.00692384	0.0391291	-2.75127	Down
KMT2C	-0.700197	5.94493	-3.34951	0.00200948	0.0165332	-1.61323	Down
SNX1	-0.699423	4.58086	-5.41466	5.14617e-06	0.000264628	4.03393	Down
TRRAP	-0.699417	4.60637	-4.21794	0.000175739	0.00288782	0.673282	Down
RNF213	-0.697699	4.82087	-4.06579	0.000272381	0.00386845	0.259127	Down
DPYD	-0.697378	3.60688	-3.44177	0.00156476	0.0139518	-1.38076	Down
PARD3B	-0.696737	3.38538	-5.1666	1.07718e-05	0.000446206	3.32863	Down
GCHFR	-0.696547	3.00445	-4.02095	0.000309691	0.00422725	0.13799	Down
GAS1	-0.695453	4.70755	-3.27715	0.00244068	0.018921	-1.79343	Down
HNRNPUL1	-0.693301	6.6377	-5.57942	3.14964e-06	0.000196729	4.50301	Down
RPL12	-0.690942	9.92788	-4.92823	2.1867e-05	0.000718847	2.65332	Down
EEF1G	-0.68997	9.46877	-6.10306	6.63766e-07	7.33216e-05	5.99125	Down
MARCO	-0.68973	2.59969	-2.6234	0.0129947	0.0616409	-3.32056	Down
EML4	-0.689098	5.26295	-3.21531	0.00287807	0.0212471	-1.94587	Down
RPL8	-0.688285	9.10433	-6.55473	1.74985e-07	3.42225e-05	7.26496	Down
EZH1	-0.687778	4.7014	-4.10055	0.000246514	0.00359056	0.353343	Down
EIF4B	-0.687697	7.48944	-4.74687	3.73969e-05	0.00103834	2.14222	Down
LFNG	-0.686103	4.01456	-4.2316	0.000168928	0.00282376	0.710685	Down
ZNF436	-0.685367	4.30174	-3.54738	0.00117166	0.0111024	-1.11109	Down
ITM2A	-0.683993	4.20526	-2.90937	0.00638027	0.0367713	-2.67677	Down
RPS6	-0.683824	8.98299	-4.67137	4.67252e-05	0.00124427	1.93032	Down
HSD11B1	-0.683513	3.13821	-3.56056	0.0011299	0.0108184	-1.0772	Down
CDCA7L	-0.683422	3.62718	-5.20574	9.58749e-06	0.000414416	3.43979	Down
TBX18	-0.681046	3.35178	-4.06111	0.000276062	0.00390678	0.246456	Down
VAV3	-0.680308	4.39147	-2.76243	0.00923497	0.0480476	-3.01272	Down
RPL19	-0.679624	9.63303	-6.59933	1.5351e-07	3.32978e-05	7.38997	Down
PARM1	-0.67822	4.0655	-2.68345	0.0112239	0.055354	-3.18883	Down
CREBBP	-0.677546	5.55714	-3.67593	0.000820622	0.0085652	-0.778107	Down
EID1	-0.676746	5.00748	-2.62921	0.0128128	0.0609722	-3.3079	Down
ZNF256	-0.676739	3.09719	-4.06681	0.000271582	0.00386631	0.2619	Down
LRP1	-0.676321	6.69735	-2.71172	0.0104703	0.0526382	-3.12617	Down
GSTA3	-0.6754	2.20522	-3.25287	0.00260428	0.019764	-1.85346	Down
MFN2	-0.675398	5.5581	-3.69924	0.000768968	0.0081305	-0.717203	Down
ANKRD36B	-0.675206	3.51851	-2.2188	0.033363	0.121463	-4.15458	Down
RPS11	-0.674512	10.4339	-4.6476	5.01136e-05	0.00131109	1.86373	Down
MAOA	-0.67352	3.59542	-4.63484	5.2031e-05	0.00134648	1.82803	Down
DAPK1	-0.67285	3.26935	-4.07965	0.000261759	0.00376635	0.296679	Down
MYEOV	-0.672171	2.14396	-5.67524	2.36754e-06	0.000158262	4.77578	Down
OLFM2	-0.671536	5.98371	-2.72101	0.010233	0.0516411	-3.10548	Down
PGAP1	-0.670067	3.96775	-2.31037	0.0271431	0.105067	-3.97443	Down
IQGAP2	-0.669776	2.91826	-3.19936	0.00300244	0.0219345	-1.98493	Down
CUL9	-0.668658	3.94424	-4.4061	0.000101728	0.00202607	1.19124	Down
LCP1	-0.667862	4.79146	-2.50324	0.0173363	0.075767	-3.57824	Down
BCL11B	-0.666987	4.24984	-3.08152	0.00409331	0.0269648	-2.27041	Down
RPS15	-0.666689	9.04727	-5.45901	4.50906e-06	0.00024608	4.16019	Down
GYPC	-0.666394	3.5072	-2.87921	0.00688826	0.0390204	-2.74658	Down
BTBD2	-0.665927	5.61115	-5.42851	4.93806e-06	0.000257502	4.07337	Down
COX4I1	-0.665399	8.09396	-5.64474	2.59271e-06	0.000169022	4.68896	Down
SPDEF	-0.664733	2.69679	-4.68312	4.51353e-05	0.00121276	1.96325	Down
ARGLU1	-0.662518	5.88049	-2.79471	0.0085208	0.0456253	-2.93982	Down
IGF1	-0.661958	3.41801	-2.36284	0.0240704	0.0963948	-3.86886	Down
DHRS3	-0.661879	4.89619	-4.22595	0.000171714	0.00284916	0.695205	Down
KSR1	-0.661541	3.99883	-4.53718	6.93235e-05	0.00163445	1.5553	Down
HPGDS	-0.66102	2.71596	-3.2663	0.00251256	0.0192739	-1.82029	Down
BCHE	-0.659781	2.01369	-3.29103	0.00235165	0.0184508	-1.75902	Down
ETV3	-0.659636	4.86498	-4.54065	6.86213e-05	0.00162109	1.56498	Down
USP40	-0.659596	3.79179	-4.27863	0.000147406	0.00258991	0.839707	Down
DCLK1	-0.659226	2.54782	-2.59473	0.0139285	0.0646814	-3.38278	Down
TRAP1	-0.659225	5.1583	-3.83163	0.000530291	0.00624301	-0.368442	Down
DGCR6	-0.657557	3.09595	-4.24622	0.000161925	0.00276361	0.750758	Down
FMO1	-0.657407	2.57038	-2.66138	0.0118469	0.0574995	-3.23746	Down
STARD9	-0.655747	3.60679	-2.94427	0.00583646	0.0345725	-2.59546	Down
ARID1B	-0.655454	5.23959	-4.47811	8.24202e-05	0.00179816	1.39097	Down
DTX2	-0.655245	4.40491	-4.54252	6.82449e-05	0.00161861	1.5702	Down
ZNF768	-0.65442	3.42967	-5.06951	1.43769e-05	0.000539361	3.05318	Down
LRP6	-0.654313	4.05463	-3.43606	0.00158931	0.0141175	-1.39524	Down
ACSF2	-0.654109	3.0517	-5.32879	6.64635e-06	0.000318438	3.78961	Down
ITFG2	-0.653972	3.81199	-4.91108	2.30075e-05	0.000741473	2.60487	Down
CCL13	-0.653167	2.99085	-2.85126	0.00739271	0.0412512	-2.81088	Down
LRRC26	-0.651706	2.78817	-3.20427	0.0029636	0.0217574	-1.97291	Down
RPS28	-0.65153	10.1049	-6.05747	7.59849e-07	8.03537e-05	5.86204	Down
AXL	-0.651055	4.5421	-2.52728	0.0163735	0.0727237	-3.52733	Down
TRIM56	-0.650685	3.70619	-4.43872	9.24829e-05	0.00192171	1.28163	Down
DCAF16	-0.650574	4.41405	-3.51329	0.00128677	0.0119465	-1.19853	Down
ANXA6	-0.650081	5.2541	-2.54283	0.0157772	0.0707069	-3.49423	Down
SCAF8	-0.649646	4.46918	-4.11767	0.000234677	0.00345642	0.399828	Down
IFIT2	-0.649458	2.61941	-3.61359	0.000975833	0.0097176	-0.94022	Down
OCA2	-0.649326	2.61806	-5.14398	1.15215e-05	0.000465938	3.26442	Down
SRRM1	-0.648923	5.8296	-3.96145	0.000367007	0.00479036	-0.0220915	Down
PARD3	-0.648469	5.63271	-3.28008	0.00242163	0.0188481	-1.78617	Down
LYRM9	-0.646033	2.67553	-6.1248	6.22344e-07	7.07101e-05	6.05283	Down
KANK2	-0.645812	4.58477	-2.99483	0.00512561	0.0314712	-2.4767	Down
ORAI1	-0.6446	4.53295	-4.20504	0.000182419	0.00294487	0.637984	Down
LAMTOR4	-0.644073	5.17273	-3.56887	0.00110428	0.01065	-1.05579	Down
PRKD3	-0.644011	3.78764	-3.01858	0.00482062	0.0300942	-2.4205	Down
CASZ1	-0.643485	5.25189	-2.9795	0.00533197	0.0323717	-2.51282	Down
LYPD6B	-0.642617	3.72168	-2.43132	0.0205347	0.0855673	-3.72857	Down
MAP1A	-0.642305	3.29198	-2.92705	0.00609904	0.0356404	-2.63564	Down
SPATA6	-0.641481	2.93552	-3.32322	0.00215696	0.0174161	-1.67893	Down
NCKAP1L	-0.640608	3.23817	-3.526	0.00124265	0.0116182	-1.16598	Down
FUBP1	-0.640596	4.9649	-2.60086	0.0137236	0.0640793	-3.3695	Down
UGT8	-0.640163	3.19467	-3.08738	0.00403119	0.0266291	-2.25636	Down
FXYD1	-0.639741	3.51178	-3.14059	0.00350644	0.0241663	-2.12803	Down
SESN1	-0.639117	3.70493	-2.9443	0.00583603	0.0345725	-2.5954	Down
CHD4	-0.638859	5.79848	-4.12697	0.00022848	0.00342432	0.425116	Down
TRIM35	-0.637661	4.34715	-4.2037	0.000183122	0.00294798	0.634343	Down
SP1	-0.636801	5.63322	-5.02545	1.63869e-05	0.000590623	2.92837	Down
GATAD2B	-0.636671	5.208	-4.52468	7.19103e-05	0.0016723	1.5205	Down
NUCKS1	-0.636303	4.53571	-2.44827	0.0197359	0.0833742	-3.69341	Down
ADGRD1	-0.63606	2.62367	-4.40203	0.000102943	0.0020333	1.17997	Down
RPS3	-0.63603	7.5129	-5.01839	1.67342e-05	0.000599517	2.90837	Down
ADGRA2	-0.636023	4.42398	-2.95445	0.00568625	0.0339524	-2.57164	Down
LSP1	-0.635854	4.18971	-2.2898	0.0284414	0.108515	-4.01536	Down
BICDL1	-0.635771	3.71138	-2.5747	0.014617	0.0670179	-3.42597	Down
STMN2	-0.635577	2.80772	-2.7476	0.00958122	0.0492854	-3.04602	Down
LRIG2	-0.635401	4.24081	-2.79656	0.00848149	0.0455374	-2.93563	Down
ADCY8	-0.635122	2.38705	-4.35628	0.000117625	0.00222387	1.05355	Down
ERP29	-0.634995	5.11876	-5.33075	6.60772e-06	0.000317863	3.79517	Down
NHLRC3	-0.634191	3.26791	-3.43337	0.001601	0.0141586	-1.40206	Down
PPT1	-0.634186	5.1892	-2.53444	0.0160965	0.0718143	-3.51211	Down
VPS39	-0.633804	5.35264	-4.11832	0.000234235	0.00345642	0.401612	Down
UBA7	-0.633291	3.51929	-3.49879	0.00133898	0.0123161	-1.23561	Down
NBEA	-0.632511	2.56348	-3.31215	0.00222211	0.0177829	-1.70652	Down
ZNF318	-0.630701	3.8325	-4.26929	0.000151453	0.00264544	0.814055	Down
SIN3A	-0.628773	4.96064	-4.30941	0.000134804	0.00243669	0.924355	Down
RCOR3	-0.628468	4.19405	-2.86821	0.0070827	0.0398757	-2.77191	Down
DCAF8	-0.627239	4.70712	-3.51395	0.00128447	0.0119436	-1.19686	Down
CRACR2B	-0.625617	2.82387	-3.54217	0.00118859	0.0112209	-1.12448	Down
PAIP2B	-0.624934	3.72738	-2.51327	0.0169284	0.0743991	-3.55704	Down
SCCPDH	-0.624875	3.30012	-3.03081	0.00467039	0.0294378	-2.39148	Down
LUC7L2	-0.623112	4.65071	-3.79591	0.000586447	0.00670808	-0.463006	Down
SKI	-0.620674	5.16291	-3.7441	0.000678297	0.00739003	-0.599573	Down
POLR3GL	-0.619991	3.37467	-5.59286	3.02607e-06	0.000192027	4.54125	Down
ANTXR2	-0.619631	3.92933	-2.4272	0.0207331	0.0861231	-3.73708	Down
DIS3L	-0.619557	3.50535	-4.19959	0.000185312	0.00296659	0.623097	Down
EIF2AK2	-0.618988	4.01816	-2.39401	0.0223977	0.0914146	-3.80535	Down
ARNTL	-0.617616	3.76384	-3.2427	0.00267583	0.0201405	-1.87853	Down
ALAD	-0.61491	4.2789	-4.63939	5.13388e-05	0.00133869	1.84076	Down
AMOT	-0.614259	2.67101	-5.05503	1.50086e-05	0.000559539	3.01217	Down
MIPEP	-0.614158	3.96297	-3.28929	0.00236264	0.018495	-1.76333	Down
MMP28	-0.613981	3.82681	-4.21697	0.000176235	0.002892	0.670614	Down
DDR2	-0.613447	4.39995	-2.43598	0.0203121	0.0849905	-3.71892	Down
FIBIN	-0.61318	3.12553	-3.21703	0.00286496	0.0212028	-1.94165	Down
MFSD2A	-0.612044	4.93082	-2.62358	0.012989	0.0616383	-3.32016	Down
RPS14	-0.610958	8.22358	-3.48625	0.00138579	0.0126487	-1.26764	Down
NUMA1	-0.61023	5.71381	-3.63904	0.000909321	0.00921682	-0.874187	Down
SPRY2	-0.610097	3.67845	-3.46445	0.00147089	0.0132635	-1.32316	Down
KMT2D	-0.610074	4.99984	-3.12858	0.00361885	0.0246561	-2.15709	Down
CDC42BPG	-0.60977	4.48539	-2.73008	0.0100061	0.0507433	-3.08523	Down
PNISR	-0.609623	4.75213	-2.76574	0.00915921	0.0477576	-3.00527	Down
RGL1	-0.608059	4.13989	-3.79439	0.000588973	0.00672387	-0.467042	Down
ZNF711	-0.607945	2.47849	-3.07668	0.00414535	0.0272094	-2.28202	Down
RPL41	-0.60756	9.19071	-2.63687	0.0125764	0.060168	-3.29118	Down
CPED1	-0.606845	2.95333	-2.95124	0.00573323	0.0341645	-2.57916	Down
FBXW4	-0.605209	4.40508	-4.48806	8.00565e-05	0.00177194	1.41859	Down
ADAMTSL3	-0.605114	2.48881	-4.13444	0.000223619	0.00337266	0.445437	Down
PLIN1	-0.603527	2.49111	-2.93081	0.00604081	0.0354311	-2.62689	Down
LTBP3	-0.602811	4.32849	-2.77418	0.00896882	0.0471808	-2.98625	Down
IRF2	-0.602374	4.49396	-4.81903	3.02152e-05	0.000883498	2.34524	Down
MAF	-0.60078	5.97842	-3.2809	0.00241629	0.0188356	-1.78413	Down
RASSF10	-0.600624	3.69728	-2.42961	0.0206169	0.0857302	-3.73211	Down
MCF2L	-0.600094	3.25846	-3.68529	0.000799488	0.00840973	-0.75367	Down
PHC3	-0.599102	4.37423	-2.70469	0.0106531	0.0532384	-3.14178	Down
MAB21L3	-0.599042	4.07851	-2.151	0.0387593	0.134029	-4.28449	Down
EFNA4	-0.598439	4.43005	-2.61909	0.0131313	0.0621406	-3.32994	Down
CYB5R3	-0.59781	6.73684	-4.26645	0.000152706	0.00265733	0.806251	Down
MYLIP	-0.596863	4.06286	-3.2787	0.00243056	0.0189026	-1.78958	Down
SIPA1L3	-0.596223	4.56612	-4.56079	6.46834e-05	0.00156209	1.62113	Down
MRPS25	-0.595129	4.04097	-3.96667	0.000361588	0.00474559	-0.00807431	Down
PGAP3	-0.59491	4.15318	-3.72503	0.000715504	0.00767623	-0.649655	Down
HPSE2	-0.594141	2.3924	-4.11808	0.000234398	0.00345642	0.400954	Down
KRT72	-0.593663	2.51544	-3.84791	0.000506479	0.00603831	-0.325256	Down
CBX5	-0.59336	4.8583	-3.87704	0.000466414	0.00567209	-0.247758	Down
FRY	-0.592886	3.98983	-3.24005	0.0026948	0.020194	-1.88506	Down
STARD7	-0.592659	5.70733	-3.75551	0.000656947	0.00723005	-0.569568	Down
ZC3H12C	-0.592097	3.28506	-4.24067	0.000164552	0.00279247	0.735524	Down
SBF2	-0.591895	4.79509	-3.65786	0.000862981	0.00886767	-0.825234	Down
FNBP4	-0.591885	5.32631	-2.6715	0.0115575	0.0565551	-3.21521	Down
ATF7IP	-0.591633	4.53307	-2.79886	0.00843277	0.0453638	-2.9304	Down
RHOBTB3	-0.591619	3.18503	-2.93118	0.00603507	0.0354194	-2.62602	Down
CASQ2	-0.591568	2.30499	-2.61165	0.0133702	0.0628225	-3.34611	Down
PCBP2	-0.590455	6.98334	-5.10753	1.28405e-05	0.000505569	3.161	Down
SH3BP2	-0.590394	4.66092	-2.53048	0.0162492	0.0723601	-3.52053	Down
TIGD1	-0.590367	3.25289	-3.29202	0.00234542	0.0184276	-1.75656	Down
RPS9	-0.590242	7.30715	-4.32112	0.000130296	0.0023841	0.956582	Down
NAT10	-0.590074	4.71939	-4.38606	0.00010785	0.00210582	1.13581	Down
EP400	-0.589536	4.68943	-3.63715	0.000914095	0.00924166	-0.879087	Down
GOSR1	-0.588517	5.27002	-3.4215	0.0016535	0.0145046	-1.43208	Down
GTF2I	-0.588379	6.189	-2.6633	0.0117916	0.0573474	-3.23325	Down
MRE11	-0.588242	3.53261	-3.3806	0.00184755	0.0155885	-1.53523	Down
DOCK9	-0.587839	6.01439	-3.09083	0.00399502	0.026481	-2.24807	Down
ARHGAP40	-0.587578	3.70021	-2.55999	0.0151424	0.0688008	-3.45755	Down
D2HGDH	-0.587577	3.8107	-3.41838	0.00166759	0.0145853	-1.43997	Down
IFT122	-0.587479	3.47033	-5.75628	1.85996e-06	0.000137822	5.0064	Down
XAF1	-0.587453	3.86047	-2.53365	0.0161267	0.071922	-3.51378	Down
RBM15	-0.585987	3.94074	-4.21982	0.000174786	0.0028841	0.678422	Down
MYOF	-0.585089	6.81152	-2.79168	0.00858553	0.0458279	-2.94668	Down
PCLO	-0.583922	2.41522	-3.50099	0.00133095	0.0122658	-1.23001	Down
ACSS1	-0.583697	3.17927	-4.1935	0.000188602	0.00297623	0.606449	Down
HERC2	-0.583569	4.43616	-4.22474	0.000172314	0.00285515	0.6919	Down
HNRNPU	-0.582349	6.30552	-2.89507	0.00661655	0.0378769	-2.70992	Down
AR	-0.581559	2.64193	-3.88738	0.000452956	0.00557089	-0.220211	Down
GPRASP1	-0.581512	2.66604	-5.86178	1.35889e-06	0.000111804	5.30642	Down
GBP4	-0.581178	2.96026	-3.19033	0.00307508	0.0222878	-2.007	Down
HSD17B11	-0.580498	3.76985	-2.40123	0.0220255	0.0901881	-3.79055	Down
PDGFRL	-0.580477	3.4131	-2.08076	0.0451534	0.149429	-4.41587	Down
TAPBPL	-0.580244	3.6861	-5.15348	1.12004e-05	0.000458199	3.29139	Down
TMEM19	-0.579771	4.21268	-2.59377	0.0139607	0.0647555	-3.38485	Down
CD44	-0.579391	8.32757	-3.14548	0.00346161	0.024108	-2.11618	Down
PBXIP1	-0.57897	3.92994	-4.14851	0.000214741	0.00325936	0.483726	Down
TNS3	-0.578932	3.95852	-2.96222	0.00557404	0.0334499	-2.55343	Down
GALT	-0.578775	4.02409	-4.43693	9.29689e-05	0.00192171	1.27666	Down
FZD7	-0.578607	3.7734	-2.49412	0.0177152	0.0769356	-3.59748	Down
HEXA	-0.577781	4.4282	-3.30829	0.00224527	0.0178932	-1.71613	Down
IRX3	-0.577737	4.65693	-2.63601	0.0126026	0.0602602	-3.29305	Down
TNRC6C	-0.577717	3.37011	-4.45428	8.83729e-05	0.00186931	1.32477	Down
CSF1	-0.577484	3.69248	-3.10031	0.00389719	0.025945	-2.22528	Down
CLDN8	-0.576961	2.13762	-3.08423	0.00406448	0.0268044	-2.26391	Down
AXIN2	-0.576416	3.77564	-3.7515	0.000664371	0.00727818	-0.580111	Down
WFS1	-0.576382	3.76704	-4.08302	0.000259241	0.00373971	0.305807	Down
CHD2	-0.575552	5.14976	-3.12568	0.00364655	0.0247741	-2.16411	Down
SRSF5	-0.575524	6.56356	-3.99037	0.000337959	0.00451494	0.0556232	Down
ARHGDIB	-0.575407	4.77967	-2.49617	0.0176292	0.0767019	-3.59315	Down
ZNF551	-0.5754	3.18966	-3.04867	0.00445892	0.0285006	-2.34898	Down
LUC7L3	-0.575234	4.56712	-2.08597	0.0446491	0.148033	-4.40624	Down
TTC28	-0.574373	3.49281	-3.54814	0.00116922	0.0110881	-1.10914	Down
TNRC18	-0.574297	4.74744	-3.042	0.00453683	0.028851	-2.36487	Down
PATZ1	-0.573223	3.25712	-5.43299	4.87253e-06	0.000257209	4.08613	Down
CBR1	-0.572593	5.54928	-3.60524	0.000998674	0.00987065	-0.961853	Down
PLIN2	-0.572135	3.92292	-2.36156	0.0241414	0.0966464	-3.87145	Down
RERE	-0.570754	4.84806	-4.31674	0.000131964	0.00239866	0.944527	Down
SRSF11	-0.570741	5.58283	-2.07431	0.0457841	0.150927	-4.42775	Down
RPL10A	-0.570145	8.86156	-3.90957	0.00042533	0.00534339	-0.160989	Down
RASA4	-0.569922	4.28488	-2.25759	0.0305872	0.114462	-4.07892	Down
UBN2	-0.569707	4.14663	-2.46001	0.0191991	0.0817727	-3.66895	Down
EPB41L1	-0.569307	3.32481	-4.93988	2.11244e-05	0.000703951	2.68625	Down
GIT1	-0.568902	4.62602	-4.97621	1.89662e-05	0.000644916	2.78899	Down
UBE2L6	-0.567864	3.92104	-3.63643	0.000915937	0.00925244	-0.88097	Down
EPN2	-0.567053	5.38546	-3.38613	0.00182009	0.0154656	-1.52131	Down
NF1	-0.567032	4.55797	-2.83986	0.00760822	0.0420213	-2.837	Down
NVL	-0.566912	3.70008	-2.89362	0.00664098	0.0379698	-2.71328	Down
SLC2A4RG	-0.566485	5.50906	-4.02473	0.000306364	0.0042059	0.14818	Down
R3HDM2	-0.566478	4.8917	-4.20386	0.00018304	0.00294798	0.634769	Down
BBS1	-0.566316	3.71046	-5.8561	1.38204e-06	0.00011293	5.29028	Down
HSF4	-0.564939	3.50247	-2.9547	0.0056827	0.0339482	-2.57107	Down
GABARAPL1	-0.563986	4.19197	-2.84485	0.00751312	0.0416891	-2.82557	Down
TRIM14	-0.56285	4.1679	-4.17317	0.000199999	0.00309822	0.550962	Down
RPL10	-0.562818	9.51563	-5.19168	9.99718e-06	0.000426825	3.39985	Down
SUPT6H	-0.562281	5.72494	-3.30229	0.0022817	0.0181109	-1.73104	Down
N4BP2L2	-0.561723	4.83876	-2.51827	0.0167286	0.0737519	-3.54646	Down
SVIL	-0.561317	5.18392	-4.01919	0.000311256	0.0042389	0.133238	Down
MAP2K5	-0.560299	3.90462	-3.21841	0.00285444	0.0211381	-1.93825	Down
LRP5	-0.559803	4.19415	-4.03576	0.000296844	0.00412048	0.17796	Down
ATP13A5	-0.559351	2.36094	-3.63051	0.000931118	0.00936614	-0.89635	Down
SYT17	-0.559015	2.67397	-4.10595	0.000242717	0.00354854	0.368007	Down
ZKSCAN1	-0.558887	5.16538	-3.95087	0.000378233	0.00491003	-0.0504783	Down
MEF2A	-0.558152	5.12851	-2.49078	0.0178555	0.0773807	-3.6045	Down
VPS13C	-0.557803	4.38937	-2.21691	0.0335039	0.12186	-4.15824	Down
WDR72	-0.557415	2.25998	-3.48057	0.00140747	0.0128079	-1.28211	Down
TRIM44	-0.556957	4.67384	-3.10077	0.00389258	0.025945	-2.22419	Down
GSTM4	-0.556771	3.56361	-3.03564	0.00461226	0.0292371	-2.37999	Down
TLN1	-0.556639	5.7513	-2.76243	0.00923494	0.0480476	-3.01272	Down
ARHGEF37	-0.556383	5.33771	-2.89958	0.00654118	0.0375355	-2.69948	Down
HNRNPDL	-0.555834	6.01207	-3.13305	0.00357662	0.0244943	-2.14628	Down
NFE2L1	-0.555492	6.35253	-3.40396	0.00173419	0.0149996	-1.47638	Down
ANGPTL5	-0.555045	1.66027	-3.24118	0.00268667	0.020194	-1.88227	Down
PCM1	-0.554772	4.95138	-2.61922	0.0131271	0.0621406	-3.32965	Down
EVI2B	-0.554582	2.97505	-2.77164	0.00902565	0.0473153	-2.99197	Down
EPHA4	-0.554557	4.12459	-3.14208	0.00349273	0.0241326	-2.12442	Down
MITF	-0.554502	2.99747	-3.18307	0.00313476	0.0225831	-2.02473	Down
ZNF507	-0.554451	3.52214	-2.64261	0.0124019	0.0595629	-3.27862	Down
TMEM219	-0.55404	5.35033	-5.17133	1.06211e-05	0.000443042	3.34207	Down
ASS1	-0.553789	5.09549	-2.92393	0.00614787	0.0358144	-2.64292	Down
ARHGEF9	-0.552601	3.66677	-3.39714	0.0017666	0.0151732	-1.4936	Down
CRY2	-0.551874	4.61908	-2.63934	0.0125009	0.0598698	-3.28577	Down
PHF12	-0.551577	3.94878	-3.4342	0.00159735	0.0141367	-1.39994	Down
YBX3	-0.551255	7.04709	-2.61116	0.0133859	0.0628715	-3.34716	Down
CTSD	-0.551034	8.27231	-3.36	0.00195338	0.016217	-1.58695	Down
ERBB3	-0.550835	5.45544	-2.64594	0.0123018	0.0592495	-3.27135	Down
TMOD1	-0.550594	2.94039	-3.47267	0.00143822	0.013038	-1.30224	Down
ACCS	-0.550401	3.29582	-4.10246	0.000245165	0.00357995	0.358526	Down
SYNGR1	-0.550316	3.8271	-2.86597	0.00712293	0.0400266	-2.77707	Down
SMAD3	-0.54998	3.87138	-4.7296	3.93535e-05	0.00107586	2.09368	Down
RASSF2	-0.549841	4.04986	-2.35722	0.0243838	0.0973212	-3.88025	Down
GSR	-0.548679	4.1071	-3.08526	0.00405359	0.0267622	-2.26145	Down
CENPC	-0.547507	3.62741	-2.37691	0.0233018	0.0940429	-3.84027	Down
FREM1	-0.547344	2.45911	-4.11828	0.000234263	0.00345642	0.401499	Down
RPL32	-0.547114	6.71415	-3.17692	0.0031861	0.0228171	-2.03972	Down
TLR3	-0.546426	2.49118	-2.90569	0.00644024	0.0370632	-2.6853	Down
LRRN4CL	-0.546336	3.05365	-2.89196	0.00666898	0.0380674	-2.71711	Down
SNRNP70	-0.545882	5.82811	-3.00738	0.00496234	0.030658	-2.44705	Down
TGOLN2	-0.545757	5.55638	-2.88502	0.00678752	0.0385963	-2.73316	Down
NCOR1	-0.54565	5.36431	-2.70907	0.0105388	0.0528222	-3.13205	Down
FOXK1	-0.54488	4.94728	-3.59646	0.00102323	0.0100388	-0.98456	Down
XYLT2	-0.544278	3.84791	-4.19773	0.000186313	0.00297552	0.618001	Down
PRKCSH	-0.54399	6.14935	-3.8804	0.00046201	0.00563577	-0.238832	Down
TATDN2	-0.543743	4.6659	-6.13654	6.01054e-07	6.96172e-05	6.0861	Down
BLCAP	-0.543737	4.83771	-4.8929	2.42808e-05	0.000766323	2.55354	Down
WFDC2	-0.54355	2.57525	-3.77701	0.000618461	0.00693443	-0.512911	Down
NIPAL3	-0.54325	3.62061	-3.63272	0.000925416	0.00932451	-0.890603	Down
TMEM205	-0.54227	4.63258	-3.90838	0.000426777	0.00535378	-0.164185	Down
RPL36	-0.542208	8.67094	-3.99416	0.000334328	0.00448149	0.0658067	Down
COQ4	-0.541186	4.80102	-4.29267	0.000141522	0.00251826	0.878283	Down
MT1M	-0.541136	2.96308	-2.36341	0.0240389	0.0963008	-3.86771	Down
IL16	-0.539423	3.22759	-4.03134	0.000300622	0.00415576	0.166028	Down
CHAD	-0.53933	2.83694	-3.18089	0.00315287	0.0226452	-2.03005	Down
SOX5	-0.538808	2.40189	-4.73988	3.81774e-05	0.0010543	2.12256	Down
PCMTD2	-0.53716	5.04418	-2.56769	0.0148651	0.0678795	-3.44103	Down
ISM1	-0.536778	4.0675	-2.96728	0.00550218	0.0331186	-2.54156	Down
GLI3	-0.536271	4.6744	-3.94157	0.000388372	0.0049814	-0.0753958	Down
PBX1	-0.536166	4.03127	-3.06536	0.00426944	0.0276924	-2.30911	Down
NUDT21	-0.536073	5.39515	-3.41276	0.00169328	0.0147559	-1.45419	Down
TNRC6A	-0.535599	4.53684	-2.82244	0.00794879	0.043463	-2.87678	Down
NOTCH1	-0.535014	5.6344	-2.59357	0.0139673	0.064761	-3.38527	Down
PHF2	-0.534936	4.5096	-4.77563	3.43521e-05	0.000971139	2.22306	Down
SPG11	-0.534774	4.71516	-2.66238	0.0118181	0.0574064	-3.23527	Down
FOXI1	-0.533952	2.36137	-5.12848	1.20652e-05	0.000483012	3.22042	Down
ZNF462	-0.533632	4.13156	-3.28546	0.00238703	0.0186491	-1.77284	Down
LRRC2	-0.532973	2.17992	-4.83366	2.89354e-05	0.000858704	2.38646	Down
SLIT2	-0.532808	3.3699	-3.27631	0.00244621	0.0189281	-1.79552	Down
SPG7	-0.532283	4.54636	-3.66288	0.000851005	0.00877484	-0.812151	Down
OGT	-0.5322	5.95798	-2.15337	0.0385579	0.13372	-4.27999	Down
COG1	-0.532019	4.39749	-3.94466	0.000384975	0.00495977	-0.0671201	Down
ATF7IP2	-0.531881	2.76063	-3.35354	0.00198777	0.0164098	-1.60315	Down
DDX42	-0.531622	5.34362	-3.38668	0.0018174	0.0154537	-1.51994	Down
ARRDC3	-0.531356	6.01927	-2.42051	0.0210593	0.0870537	-3.75089	Down
HMGB1	-0.530481	5.16845	-2.75019	0.00951999	0.0490598	-3.04022	Down
S100B	-0.530278	2.95823	-3.41889	0.00166529	0.0145759	-1.43869	Down
CCL5	-0.529749	4.64043	-2.06137	0.0470748	0.153611	-4.45155	Down
RHOT1	-0.529622	4.8609	-2.71948	0.0102716	0.0518124	-3.10888	Down
EXT1	-0.528845	5.72585	-3.1633	0.00330277	0.0234396	-2.07289	Down
NEK9	-0.528672	4.24303	-4.41567	9.89259e-05	0.00199693	1.21773	Down
LETMD1	-0.528424	3.87835	-3.83348	0.000527544	0.00622887	-0.36356	Down
ROR1	-0.528054	3.03486	-2.84879	0.00743887	0.0414431	-2.81654	Down
DKK1	-0.527336	2.03985	-2.89798	0.00656785	0.0376342	-2.70319	Down
GLUD1	-0.527088	5.41518	-2.79138	0.00859198	0.0458418	-2.94736	Down
EEF2	-0.526806	9.90033	-4.13886	0.000220792	0.0033427	0.45746	Down
ZEB1	-0.526518	3.52136	-2.20179	0.0346498	0.124999	-4.18746	Down
ZBTB44	-0.52589	4.44631	-3.2203	0.00284013	0.0210845	-1.93361	Down
PLAGL1	-0.525538	4.75307	-2.51329	0.0169278	0.0743991	-3.557	Down
ORAI3	-0.525295	3.81654	-4.32678	0.000128168	0.00235237	0.972189	Down
ZNF740	-0.524973	3.76783	-4.26265	0.0001544	0.00268121	0.795811	Down
THYN1	-0.524841	3.66721	-3.6359	0.00091729	0.00925827	-0.882352	Down
SHMT1	-0.524518	4.29822	-3.29092	0.00235236	0.0184508	-1.7593	Down
CCAR2	-0.524061	4.7943	-4.46191	8.64208e-05	0.00184767	1.34597	Down
CSAD	-0.523977	4.32469	-2.26775	0.0298953	0.112544	-4.05894	Down
ZNF506	-0.52397	3.58448	-2.46199	0.0191098	0.0814506	-3.66482	Down
NEGR1	-0.523894	3.03733	-2.41157	0.0215025	0.0884595	-3.76931	Down
WBP11	-0.52375	4.79063	-3.61947	0.000960056	0.00959252	-0.924977	Down
TRAPPC12	-0.523058	4.53365	-4.51632	7.36942e-05	0.00170053	1.49723	Down
AHCYL2	-0.522702	4.64734	-2.82597	0.00787862	0.043175	-2.86873	Down
ENPP4	-0.521396	2.35632	-3.3232	0.00215709	0.0174161	-1.67898	Down
HOXC4	-0.520436	2.82721	-5.95567	1.02797e-06	9.75673e-05	5.57318	Down
IFT172	-0.520145	3.25865	-3.8664	0.000480685	0.0058101	-0.276105	Down
ZNF791	-0.519752	4.12621	-2.54729	0.0156099	0.0701862	-3.48471	Down
SRGAP3	-0.518941	2.68265	-5.7097	2.13668e-06	0.000150797	4.87384	Down
SECISBP2	-0.51865	4.73494	-4.30421	0.000136857	0.0024626	0.910038	Down
NGFR	-0.51858	3.13305	-2.43101	0.0205493	0.0855683	-3.7292	Down
PM20D2	-0.518407	3.41887	-2.63821	0.0125354	0.0600109	-3.28824	Down
CCNL2	-0.517452	5.1609	-2.41837	0.0211646	0.0873697	-3.75531	Down
KRTCAP3	-0.516833	3.04664	-4.76387	3.55661e-05	0.00100308	2.18999	Down
RUNX3	-0.516473	3.16819	-3.07254	0.00419031	0.027377	-2.29193	Down
JAK2	-0.516211	3.98286	-2.24499	0.0314655	0.116615	-4.10361	Down
ATXN7L3B	-0.515871	4.97718	-3.99914	0.000329606	0.00443314	0.0792183	Down
EMID1	-0.515441	2.78405	-3.53218	0.0012217	0.0114673	-1.15012	Down
CNTNAP3B	-0.514636	3.09197	-2.98265	0.00528901	0.0322093	-2.50542	Down
GCSAM	-0.514375	2.6387	-2.88428	0.00680021	0.0386317	-2.73486	Down
NCOR2	-0.513875	5.37983	-2.7369	0.00983883	0.0502902	-3.07	Down
POGZ	-0.513838	4.77491	-2.81175	0.00816495	0.044357	-2.90113	Down
RNF130	-0.512008	4.17114	-2.47575	0.0185009	0.0794798	-3.63606	Down
ZFP62	-0.51194	3.48527	-3.24471	0.00266155	0.0200583	-1.87358	Down
LTB4R	-0.511171	6.23532	-2.23052	0.0325017	0.11938	-4.13183	Down
CAPS	-0.511129	3.27268	-3.56927	0.00110305	0.0106467	-1.05474	Down
PCP4L1	-0.511083	3.58397	-2.22881	0.0326259	0.119725	-4.13515	Down
GPR155	-0.51091	3.9847	-2.56605	0.0149237	0.0680838	-3.44454	Down
ZNF865	-0.509898	3.09596	-4.16628	0.000204018	0.00314056	0.53215	Down
CCDC115	-0.509799	3.58158	-4.46004	8.68947e-05	0.00185448	1.34078	Down
HECTD4	-0.50977	4.69355	-3.1434	0.0034806	0.0241326	-2.12122	Down
TRIM52	-0.509589	2.96533	-4.00413	0.000324945	0.00439025	0.0926474	Down
ST7L	-0.509535	3.31456	-3.58972	0.00104248	0.0101737	-1.00198	Down
ZNF358	-0.509508	4.44174	-2.55757	0.0152304	0.0690608	-3.46273	Down
VPS51	-0.508722	5.17182	-3.45839	0.00149542	0.013434	-1.33856	Down
TMEM50B	-0.507852	4.04348	-2.5294	0.016291	0.0724725	-3.52283	Down
PTCH1	-0.507467	2.80837	-4.25915	0.000155975	0.00269844	0.786199	Down
SON	-0.506742	5.80714	-2.67709	0.0114003	0.0559233	-3.20288	Down
HNRNPA0	-0.505854	5.5357	-3.37561	0.0018727	0.0157222	-1.54778	Down
MTERF2	-0.505694	3.09584	-2.72306	0.0101812	0.0514453	-3.1009	Down
ETV7	-0.505604	2.79761	-3.89264	0.000446252	0.00553984	-0.206181	Down
PKP4	-0.505487	4.78414	-3.56764	0.00110802	0.0106688	-1.05894	Down
SUPT16H	-0.504826	5.05649	-2.93857	0.00592228	0.034942	-2.6088	Down
MARF1	-0.504508	5.00007	-3.80262	0.000575473	0.00662741	-0.445266	Down
NOB1	-0.504261	5.46419	-3.96899	0.000359212	0.00473524	-0.00186155	Down
ANKMY2	-0.504165	3.19683	-2.69355	0.010949	0.0544711	-3.16649	Down
MAP3K6	-0.503848	5.37635	-2.87974	0.006879	0.0390036	-2.74535	Down
DMD	-0.503842	2.822	-3.24853	0.00263459	0.0199285	-1.86417	Down
ZNF512B	-0.50369	4.15619	-3.47446	0.00143119	0.0130003	-1.29768	Down
ZNF629	-0.502891	3.74327	-2.81016	0.00819745	0.0444324	-2.90473	Down
PSAP	-0.502606	8.38588	-3.14291	0.00348508	0.0241326	-2.1224	Down
PRUNE2	-0.501838	2.91662	-2.04037	0.0492369	0.158842	-4.48991	Down
RERGL	-0.501774	1.49341	-4.24258	0.000163642	0.00278188	0.740773	Down
GLG1	-0.501318	5.41862	-2.79041	0.00861272	0.0459319	-2.94955	Down
DNM1	-0.501189	3.88468	-2.20924	0.0340809	0.123507	-4.17308	Down
TRANK1	-0.501084	2.87239	-2.93414	0.00598969	0.0352178	-2.61913	Down
CMTR1	-0.501004	4.17331	-5.20735	9.54178e-06	0.00041394	3.44436	Down
MAP2K3	0.500471	5.11255	2.77473	0.00895647	0.047171	-2.985	Up
UBL5	0.500596	6.30112	3.28396	0.00239663	0.0187119	-1.77656	Up
S100A3	0.50063	3.72718	2.64814	0.0122361	0.0590465	-3.26653	Up
APCDD1L	0.501615	2.81813	2.51021	0.017052	0.0747356	-3.56352	Up
TP53I13	0.502088	3.95362	3.73561	0.000694625	0.00751268	-0.621883	Up
HSF2BP	0.502389	2.60571	3.7624	0.000644358	0.00714886	-0.551412	Up
ROMO1	0.502639	5.97097	2.83321	0.00773661	0.0425447	-2.85221	Up
GALE	0.50266	3.57074	3.11152	0.00378451	0.0254505	-2.19829	Up
KRBA1	0.50276	3.4519	2.96926	0.00547431	0.0329841	-2.53692	Up
NECTIN2	0.502834	4.74733	3.16137	0.00331969	0.0235178	-2.0776	Up
TSG101	0.503144	5.94417	5.10168	1.30656e-05	0.000509388	3.14442	Up
AZI2	0.503943	4.13942	4.73574	3.86468e-05	0.00106265	2.11092	Up
PTK7	0.504965	5.02064	3.34772	0.00201925	0.0166021	-1.61773	Up
FOXF2	0.505282	2.89437	3.33045	0.00211542	0.0171966	-1.6609	Up
LIMK1	0.505635	4.36811	3.08868	0.00401752	0.0265682	-2.25323	Up
CDK7	0.505959	4.78633	3.50721	0.00130845	0.0121288	-1.21411	Up
ERP44	0.507257	5.54791	3.77777	0.000617148	0.00692622	-0.510916	Up
EXOSC1	0.507337	4.5971	4.85572	2.71068e-05	0.000824062	2.44864	Up
ENDOG	0.507375	3.79415	3.07146	0.00420217	0.0274395	-2.29453	Up
OSTM1	0.507785	3.96864	3.82182	0.000545183	0.00637025	-0.394468	Up
FBXO10	0.507873	3.63817	3.22358	0.00281547	0.0209536	-1.92555	Up
RNF144A	0.508726	3.80891	3.74418	0.000678144	0.00739003	-0.599361	Up
ADAM10	0.509034	5.5252	2.78035	0.00883177	0.0466621	-2.9723	Up
ADAMTSL2	0.509082	2.82877	4.06705	0.000271395	0.00386631	0.262549	Up
R3HDM4	0.509102	5.63566	2.67902	0.0113465	0.0557741	-3.19862	Up
E2F3	0.510009	3.37832	4.91722	2.25922e-05	0.0007344	2.62223	Up
TMEM251	0.510102	3.49644	3.27642	0.00244548	0.0189281	-1.79524	Up
ROGDI	0.510246	3.56245	3.64591	0.000892135	0.00908884	-0.856332	Up
GABARAPL2	0.510293	6.81396	3.25964	0.00255763	0.0195343	-1.83674	Up
SOX15	0.51045	5.29425	2.70894	0.0105423	0.0528222	-3.13235	Up
KANK1	0.510676	4.95607	3.04303	0.00452466	0.0288242	-2.36241	Up
VEGFC	0.511422	3.2654	3.25758	0.00257171	0.0195917	-1.84182	Up
KDM1B	0.511849	4.52611	3.94405	0.000385638	0.00496296	-0.0687428	Up
ELFN1	0.512011	2.8549	4.60376	5.70125e-05	0.00143493	1.7411	Up
TIMM17A	0.51449	4.41587	4.01361	0.000316264	0.0042973	0.118183	Up
EXOC5	0.51502	3.04	3.0613	0.00431485	0.0278852	-2.31883	Up
RYBP	0.515816	4.90428	2.75679	0.00936533	0.0485056	-3.0254	Up
NREP	0.516094	4.25431	2.52363	0.0165166	0.073069	-3.53509	Up
MMP17	0.516378	3.18952	3.3942	0.00178071	0.0152437	-1.50099	Up
ZNF212	0.516524	4.13943	2.556	0.0152878	0.0692418	-3.46609	Up
ATRNL1	0.516949	2.01717	3.37044	0.00189904	0.0158652	-1.56075	Up
TMCC2	0.518148	2.98769	3.65654	0.000866154	0.00888497	-0.828669	Up
YKT6	0.518885	5.35314	3.84816	0.000506113	0.00603831	-0.324577	Up
DUOXA2	0.519458	2.70212	2.53687	0.0160033	0.0714787	-3.50693	Up
TRIB3	0.520289	3.43708	3.16698	0.00327091	0.0233245	-2.06395	Up
VDAC2	0.521137	6.26598	3.60691	0.000994049	0.00984149	-0.957513	Up
OSMR	0.521283	5.58051	2.98763	0.00522158	0.0319126	-2.49368	Up
RNF19B	0.521481	5.40201	2.84233	0.00756089	0.041844	-2.83133	Up
YRDC	0.522293	4.31925	4.34593	0.000121224	0.0022741	1.02498	Up
JPH1	0.522367	2.79876	3.32364	0.00215455	0.0174161	-1.67789	Up
TLNRD1	0.522606	4.38187	2.44607	0.0198378	0.0836397	-3.69798	Up
PHACTR2	0.523754	4.4142	5.00499	1.74138e-05	0.000611874	2.87041	Up
JMJD1C	0.52404	5.4942	3.13229	0.00358372	0.0245007	-2.14811	Up
PMVK	0.524299	5.24358	2.23968	0.0318423	0.117719	-4.11398	Up
ESYT3	0.524364	4.58852	2.33378	0.0257313	0.101232	-3.92755	Up
ANKRD9	0.524406	3.92427	3.32543	0.00214419	0.0173897	-1.67342	Up
ZYX	0.525488	6.2814	2.36955	0.0237008	0.0952022	-3.85523	Up
UBE2L3	0.525765	5.12627	2.39106	0.0225514	0.0918532	-3.81139	Up
SOCS6	0.525916	4.41362	4.39854	0.000103996	0.00204394	1.17032	Up
FAT1	0.52604	6.31631	2.75044	0.00951411	0.0490507	-3.03966	Up
DHX32	0.526048	5.33751	3.4841	0.00139396	0.0126957	-1.27312	Up
CHP1	0.526256	5.6774	4.26024	0.00015548	0.00269604	0.789211	Up
MAFG	0.527047	3.81773	3.96596	0.000362323	0.00475001	-0.00998724	Up
NPR2	0.527106	4.37764	2.08802	0.0444512	0.147593	-4.40243	Up
CENPT	0.527904	5.46023	3.02705	0.00471608	0.029612	-2.40041	Up
LAD1	0.528068	7.85265	3.04855	0.00446023	0.0285006	-2.34925	Up
KIF4A	0.52844	3.04362	3.97135	0.000356801	0.00471388	0.0044842	Up
TXNDC9	0.528574	3.86896	3.43837	0.00157931	0.0140396	-1.38937	Up
TRAPPC3	0.528862	5.5039	4.89013	2.44807e-05	0.000770595	2.54573	Up
XDH	0.52892	3.09384	2.8645	0.00714948	0.0401191	-2.78045	Up
PROB1	0.529586	2.69929	2.89274	0.00665577	0.0380284	-2.7153	Up
TOP1	0.529974	6.1996	3.8866	0.000453967	0.00557184	-0.222309	Up
TPGS1	0.529982	3.6789	2.66724	0.0116784	0.0569596	-3.22457	Up
PAX8	0.530134	2.85631	3.17751	0.00318115	0.0228071	-2.03829	Up
TINF2	0.531364	5.86693	3.832	0.000529746	0.00624301	-0.367476	Up
EML6	0.532008	3.16189	3.50254	0.00132531	0.0122418	-1.22605	Up
FKBPL	0.533032	2.9694	3.43524	0.00159283	0.0141282	-1.3973	Up
UHRF1	0.534301	3.36975	2.96237	0.0055719	0.0334499	-2.55308	Up
EHD4	0.534542	5.4614	3.38193	0.00184092	0.015565	-1.53189	Up
PORCN	0.53628	4.10391	3.10571	0.0038425	0.0256964	-2.21228	Up
GPR68	0.540296	4.06216	2.39905	0.0221372	0.090506	-3.79502	Up
MAP7	0.540692	5.56969	2.86651	0.00711336	0.0399917	-2.77585	Up
BTBD19	0.541335	3.5158	2.68105	0.0112901	0.0555655	-3.19413	Up
KLHL21	0.541338	5.17715	3.14359	0.00347882	0.0241326	-2.12075	Up
LDHAL6B	0.541881	2.5038	2.70481	0.01065	0.0532384	-3.14153	Up
TWSG1	0.542002	4.49032	2.97512	0.00539239	0.0326058	-2.52313	Up
UBLCP1	0.542713	4.57112	3.00608	0.00497894	0.0307288	-2.45011	Up
TCTEX1D4	0.542788	3.01493	3.24779	0.00263975	0.0199444	-1.86597	Up
RCOR1	0.543069	5.4539	3.48407	0.00139408	0.0126957	-1.2732	Up
EMC6	0.54364	4.47173	3.04467	0.00450542	0.0287278	-2.3585	Up
NXPH4	0.543949	4.30984	2.15727	0.0382295	0.133123	-4.2726	Up
CMIP	0.544016	6.26897	3.67188	0.000829933	0.00862466	-0.788674	Up
BTBD10	0.544115	4.25455	4.0019	0.000327021	0.00440832	0.0866414	Up
CHORDC1	0.544179	3.59328	3.88079	0.000461488	0.00563516	-0.237769	Up
NID2	0.544629	3.78993	2.19695	0.0350234	0.12589	-4.19676	Up
JOSD2	0.544728	4.28896	2.63567	0.0126133	0.0602628	-3.29381	Up
MOCOS	0.544747	3.72983	4.17573	0.000198533	0.003088	0.557921	Up
PLIN3	0.544804	6.20058	2.49809	0.0175494	0.0764105	-3.58912	Up
BNIP3L	0.546023	7.26329	3.40029	0.00175158	0.0150877	-1.48566	Up
WDR62	0.546534	3.40388	3.3045	0.00226819	0.0180277	-1.72554	Up
DERA	0.547163	4.86268	3.98049	0.000347624	0.00461821	0.0290423	Up
RHOG	0.547657	5.23252	3.54948	0.00116493	0.0110561	-1.10571	Up
KIFAP3	0.547909	3.5788	3.11291	0.00377073	0.0253865	-2.19493	Up
DUSP8	0.548295	3.33162	3.2899	0.0023588	0.018477	-1.76182	Up
RGS16	0.548564	3.34928	2.10878	0.0424988	0.143345	-4.36386	Up
GRAP	0.54912	2.8816	3.92828	0.000403327	0.0051352	-0.110979	Up
WDR44	0.549185	4.08704	2.69111	0.0110149	0.0546046	-3.1719	Up
PDZD11	0.549375	4.99286	4.68559	4.48072e-05	0.00120666	1.97019	Up
MAST4	0.549511	5.75677	3.13749	0.0035351	0.0242797	-2.13553	Up
NRIP3	0.549921	2.75202	2.55847	0.0151975	0.0689379	-3.4608	Up
ACAT2	0.550837	4.22774	3.6456	0.000892886	0.00908884	-0.857119	Up
LRP12	0.550901	3.68565	4.03058	0.000301281	0.00416005	0.163962	Up
CHMP1B	0.550954	6.01483	4.02824	0.000303302	0.00417829	0.157655	Up
HCAR3	0.551054	2.77602	2.69018	0.0110401	0.0546733	-3.17395	Up
ARSA	0.551097	4.13945	3.02579	0.00473149	0.0296776	-2.4034	Up
HAP1	0.551665	2.58399	3.33033	0.00211606	0.0171966	-1.66118	Up
ZNF431	0.552467	4.09432	3.59061	0.00103991	0.0101606	-0.99967	Up
OSGIN1	0.552697	3.08016	3.78203	0.000609802	0.00688511	-0.499676	Up
SUSD1	0.552894	3.32822	5.27333	7.84012e-06	0.000364219	3.63187	Up
CDRT1	0.553404	3.01422	3.24428	0.00266457	0.0200684	-1.87463	Up
DBNDD2	0.55344	4.59609	3.91262	0.00042167	0.0053233	-0.152852	Up
RGS3	0.553498	3.5536	3.24952	0.00262765	0.0198908	-1.86172	Up
UBE2A	0.553672	5.67711	5.70489	2.16746e-06	0.000151215	4.86017	Up
KRAS	0.555471	4.54685	3.3958	0.00177303	0.0152174	-1.49697	Up
XRCC4	0.555943	3.29676	3.47398	0.00143308	0.0130013	-1.29891	Up
SCRN1	0.55608	4.3606	5.43433	4.85315e-06	0.000257209	4.08994	Up
SULF2	0.556086	5.14491	2.62297	0.0130082	0.0616805	-3.32149	Up
TSTD1	0.556403	5.19058	2.0577	0.0474463	0.154275	-4.45827	Up
TMEM106C	0.556633	4.49195	4.29509	0.00014053	0.00250744	0.884945	Up
CYB5R4	0.556658	4.01273	3.24988	0.00262507	0.0198839	-1.86082	Up
SEZ6L2	0.556659	3.2387	4.52667	7.14935e-05	0.00166586	1.52603	Up
ADCYAP1	0.556823	2.585	4.93362	2.15201e-05	0.000715137	2.66857	Up
CDKL5	0.556953	3.78093	3.75037	0.000666486	0.00729466	-0.583094	Up
PRAG1	0.55749	4.3171	2.76374	0.00920492	0.047954	-3.00977	Up
RGS1	0.55777	2.59331	2.41975	0.0210968	0.0871788	-3.75247	Up
TOR1AIP2	0.557953	4.76038	3.83729	0.000521901	0.00619531	-0.353454	Up
TMEM185A	0.558143	4.5734	3.36772	0.00191305	0.0159376	-1.56758	Up
TRPT1	0.55815	4.37965	3.46624	0.00146373	0.0132182	-1.31862	Up
PDCD10	0.558723	4.36027	2.70647	0.0106066	0.0530553	-3.13784	Up
SIRT7	0.559422	4.57647	2.95961	0.00561157	0.0336243	-2.55956	Up
AKIRIN1	0.559737	4.96586	4.58532	6.01869e-05	0.00148713	1.6896	Up
PRPSAP2	0.559845	4.20342	4.24887	0.000160691	0.00275042	0.758002	Up
MALT1	0.559905	4.54207	3.78263	0.000608768	0.00688511	-0.498082	Up
EIF6	0.560374	6.92135	3.71855	0.00072859	0.00778163	-0.666648	Up
GLO1	0.561061	6.98559	4.03475	0.000297705	0.00412225	0.175227	Up
DSTN	0.561123	7.07937	4.03011	0.000301686	0.00416083	0.162695	Up
FOXF1	0.561157	2.80116	3.55761	0.0011391	0.0108803	-1.08478	Up
TTC7B	0.561484	3.90144	4.38364	0.000108615	0.00211317	1.12911	Up
CCNF	0.562191	3.4557	3.38424	0.00182947	0.0155011	-1.52609	Up
MAP3K8	0.562458	4.62828	3.45987	0.0014894	0.0133928	-1.33481	Up
CISD2	0.563259	3.73014	3.90636	0.000429232	0.00536765	-0.169585	Up
ACAN	0.564558	2.4018	2.86225	0.00719025	0.0402722	-2.78563	Up
MVD	0.564583	4.91924	2.38662	0.0227843	0.0924545	-3.82046	Up
ZFP42	0.564586	1.97882	2.94577	0.00581419	0.0344919	-2.59197	Up
COMMD8	0.565495	3.9504	3.06435	0.00428077	0.0277401	-2.31155	Up
PLK1	0.566506	3.514	3.20184	0.00298279	0.0218713	-1.97887	Up
VPS37B	0.56657	4.98095	3.85126	0.000501697	0.00600326	-0.316338	Up
HRH1	0.567126	3.32485	3.78546	0.000603942	0.00685166	-0.490609	Up
TRIM16L	0.568186	3.54995	4.19953	0.000185346	0.00296659	0.622923	Up
ABHD5	0.568374	5.25882	3.15186	0.00340396	0.0238878	-2.1007	Up
ZC3H12A	0.571031	5.3301	2.1604	0.0379674	0.132519	-4.26666	Up
UBE2G1	0.571402	6.25637	5.09185	1.34533e-05	0.000515715	3.11652	Up
RDH13	0.571505	5.27693	2.42061	0.0210542	0.0870537	-3.75068	Up
HCCS	0.571668	4.27232	4.70987	4.17119e-05	0.0011284	2.03829	Up
GYS1	0.572374	4.9585	3.42875	0.00162125	0.0142848	-1.41376	Up
SELENOK	0.574772	4.42885	4.97232	1.91865e-05	0.000648427	2.77798	Up
CXCL3	0.575197	2.30097	2.39741	0.0222219	0.0908213	-3.7984	Up
MEMO1	0.575373	4.79865	4.43878	9.24684e-05	0.00192171	1.28178	Up
TRIM45	0.575488	3.21602	2.17433	0.0368204	0.129932	-4.24012	Up
MID1IP1	0.576212	4.25857	3.64642	0.000890865	0.00908378	-0.854999	Up
PELI1	0.576237	5.8092	3.5941	0.00102992	0.0100961	-0.990654	Up
GRHL3	0.578825	5.75317	3.03147	0.00466241	0.0294299	-2.38991	Up
NOSIP	0.5791	4.92978	2.49197	0.0178054	0.077215	-3.602	Up
CCNB1	0.579118	3.39093	2.16674	0.0374411	0.131413	-4.25459	Up
SDC1	0.579193	8.27351	3.1092	0.00380758	0.025548	-2.20388	Up
STARD10	0.579536	5.1774	2.88248	0.00683142	0.0387721	-2.73903	Up
SRF	0.581447	5.33302	4.02331	0.000307612	0.00421333	0.144346	Up
TPI1	0.581749	7.12812	3.94789	0.000381453	0.00491971	-0.0584636	Up
IPO13	0.584654	4.5348	4.31033	0.000134445	0.00243388	0.926885	Up
CIDEA	0.584836	3.46968	2.22183	0.0331381	0.121014	-4.1487	Up
TMEM95	0.585192	2.2325	4.48299	8.12531e-05	0.00179177	1.40451	Up
HMGA2	0.587239	2.45242	4.23365	0.000167932	0.00282172	0.716283	Up
ZNF668	0.587277	3.25394	4.2895	0.000142832	0.00253192	0.869561	Up
MYO1E	0.587609	5.98401	4.16059	0.000207389	0.00317973	0.516654	Up
RRAGC	0.587974	5.17737	3.29736	0.00231211	0.0182672	-1.74331	Up
GPR78	0.58871	2.46058	3.3208	0.00217104	0.0174767	-1.68496	Up
LDHA	0.589631	7.76522	3.10884	0.00381113	0.0255575	-2.20474	Up
USP6NL	0.58998	4.80663	4.51558	7.38553e-05	0.00170095	1.49516	Up
RNF145	0.590253	5.45638	4.40894	0.000100886	0.00201942	1.19912	Up
UBE2D1	0.590348	4.05178	4.04884	0.000285937	0.00402742	0.213284	Up
PGM2	0.590665	6.48261	4.11589	0.00023588	0.00346986	0.394997	Up
PLS3	0.591061	7.43353	5.03214	1.60648e-05	0.000586094	2.9473	Up
MFAP2	0.591295	4.52251	2.07707	0.0455131	0.150366	-4.42267	Up
C1QTNF5	0.591559	3.58796	2.1623	0.0378087	0.132159	-4.26304	Up
RASSF3	0.593058	4.59873	4.19453	0.000188039	0.00297623	0.60928	Up
IGFBP3	0.593528	4.64809	2.17271	0.0369525	0.130232	-4.24322	Up
SQOR	0.593705	5.87349	2.77625	0.00892254	0.0470583	-2.98156	Up
SEL1L3	0.593829	3.27456	4.20327	0.000183353	0.00294798	0.633151	Up
FURIN	0.593924	6.31897	3.18029	0.00315787	0.0226675	-2.03151	Up
MAFB	0.59428	7.35546	3.05854	0.0043459	0.0280101	-2.32541	Up
YPEL5	0.594415	5.19657	4.49733	7.79114e-05	0.00173837	1.44438	Up
BAK1	0.594947	4.83321	2.90523	0.0064478	0.0370888	-2.68637	Up
RIT1	0.595163	4.3989	3.95836	0.000370252	0.00482217	-0.0303866	Up
SELENOT	0.595219	4.72311	3.86849	0.000477844	0.00578749	-0.27053	Up
FER1L6	0.596179	2.36557	3.20519	0.0029564	0.0217179	-1.97066	Up
RNH1	0.596459	6.82008	2.93489	0.00597819	0.0351849	-2.61738	Up
CAMK2D	0.596992	4.49179	4.34711	0.000120808	0.00227324	1.02824	Up
LHFPL2	0.597769	4.08065	2.6516	0.0121333	0.0586507	-3.25894	Up
P3H4	0.598192	3.67222	4.63903	5.13933e-05	0.00133869	1.83975	Up
HM13	0.598222	5.29585	4.44026	9.20696e-05	0.00192026	1.28588	Up
IGLON5	0.598441	2.78955	3.83141	0.00053063	0.00624301	-0.369043	Up
CPTP	0.598484	4.74494	3.03329	0.0046405	0.0293421	-2.38559	Up
ISCA1	0.5986	4.66039	3.83687	0.000522512	0.00619638	-0.354552	Up
KIF13B	0.599577	5.88189	2.74357	0.00967757	0.0497001	-3.05506	Up
PPIL1	0.59994	4.23291	3.66145	0.000854394	0.00880217	-0.815871	Up
HSPA4L	0.60043	5.29223	2.35404	0.024563	0.0978092	-3.88669	Up
HAS1	0.600825	2.40992	3.14366	0.00347816	0.0241326	-2.12057	Up
F2RL1	0.600875	4.97388	3.05613	0.00437331	0.0281411	-2.33118	Up
DUSP6	0.602327	4.70276	2.64685	0.0122744	0.0591411	-3.26934	Up
ANKRD29	0.602736	3.95706	3.67773	0.000816531	0.00852996	-0.773427	Up
LMTK3	0.603898	3.37701	3.20081	0.00299091	0.0218914	-1.98138	Up
NIT1	0.604086	4.34434	4.03561	0.000296977	0.00412048	0.177539	Up
CHST15	0.604856	4.5274	3.85506	0.000496346	0.00595715	-0.306255	Up
PNPLA8	0.605293	4.25313	5.01572	1.68676e-05	0.000601007	2.9008	Up
JMJD6	0.60554	3.56297	3.89003	0.000449568	0.00555788	-0.213148	Up
SGK1	0.609545	5.65033	4.16902	0.000202408	0.00312384	0.539639	Up
DNASE1L1	0.610005	4.03294	4.92487	2.20857e-05	0.000723852	2.64384	Up
ARL4D	0.610189	5.68293	2.56034	0.0151294	0.0688008	-3.45678	Up
NUS1	0.610293	5.39503	5.33212	6.58073e-06	0.000317846	3.79908	Up
LNX2	0.610386	4.77938	3.16893	0.00325413	0.0232327	-2.05921	Up
TDP2	0.610765	5.1948	3.13826	0.00352799	0.0242727	-2.13368	Up
LCMT1	0.611314	5.64647	3.899	0.000438285	0.00546836	-0.189228	Up
HPCAL1	0.61228	3.85787	4.47863	8.22949e-05	0.00179816	1.39241	Up
KLHL18	0.612881	4.79824	3.8882	0.000451912	0.00556435	-0.218041	Up
SRC	0.613013	4.51846	3.63833	0.000911123	0.00921942	-0.876039	Up
RET	0.614735	2.60477	3.9498	0.000379382	0.00491222	-0.0533348	Up
DAPP1	0.615667	4.33362	3.12681	0.00363567	0.0247425	-2.16136	Up
BUD31	0.616246	5.00734	4.42059	9.75142e-05	0.00198185	1.23137	Up
MIDN	0.616312	6.16037	3.34291	0.0020456	0.0167956	-1.62976	Up
GLIS3	0.617131	2.9925	2.75585	0.00938713	0.048585	-3.02751	Up
CEP55	0.618083	3.00553	3.97159	0.000356552	0.00471388	0.00514263	Up
ADAMTSL5	0.618817	2.85313	4.29187	0.00014185	0.00251826	0.876091	Up
SPOPL	0.619056	4.36366	4.14736	0.000215455	0.00326605	0.480585	Up
NIPA2	0.619555	4.05652	5.71058	2.13107e-06	0.000150797	4.87635	Up
SMS	0.619763	4.59864	2.29716	0.027971	0.107548	-4.00076	Up
POR	0.619923	5.22679	3.55554	0.00114562	0.0109089	-1.09011	Up
MARCKSL1	0.620165	4.84488	2.34471	0.0250945	0.099296	-3.90553	Up
MARK3	0.620616	5.77864	4.55707	6.53934e-05	0.00157587	1.61075	Up
LRP11	0.62092	4.87801	3.5703	0.00109993	0.0106339	-1.0521	Up
TMEM30B	0.621917	4.63728	3.59363	0.00103126	0.0101009	-0.991867	Up
MSX2	0.622314	3.49395	4.29623	0.000140068	0.00250527	0.888067	Up
FHOD1	0.622321	3.9735	4.06828	0.000270438	0.00386387	0.265883	Up
FSTL3	0.622646	4.39109	3.24173	0.00268273	0.0201797	-1.88091	Up
CCDC92	0.623006	4.38277	5.086	1.3689e-05	0.000520096	3.09995	Up
SGPP1	0.623038	4.02955	4.4047	0.000102144	0.00203097	1.18736	Up
AGTRAP	0.623044	4.86147	3.13188	0.00358761	0.0245133	-2.14911	Up
CLCA2	0.623496	8.17605	3.14842	0.00343492	0.0239921	-2.10905	Up
USP38	0.625119	4.82462	5.03392	1.59802e-05	0.000585315	2.95234	Up
SORT1	0.625189	6.46913	3.85893	0.000490949	0.00591022	-0.295975	Up
NUP58	0.625394	4.81709	4.29752	0.000139544	0.00249964	0.891616	Up
CRLF3	0.626475	4.37029	4.16413	0.000205285	0.00315193	0.526296	Up
BCL10	0.626591	4.69339	4.4025	0.000102802	0.0020333	1.18128	Up
CCM2	0.626854	4.12474	3.55151	0.0011584	0.011003	-1.10047	Up
ENTPD3	0.627076	4.4974	4.07929	0.000262034	0.00376635	0.295686	Up
AIF1L	0.62889	4.00579	2.67402	0.0114863	0.0562987	-3.20964	Up
SERAC1	0.628993	3.76548	4.56759	6.34036e-05	0.00154054	1.64012	Up
NRARP	0.629406	4.91323	2.78768	0.00867185	0.0461648	-2.95575	Up
SH2D2A	0.629499	2.71301	3.46174	0.00148184	0.0133421	-1.33007	Up
PDZD8	0.630105	4.9573	4.34207	0.000122594	0.00227811	1.01433	Up
ZMPSTE24	0.630246	5.2975	5.17183	1.06056e-05	0.000443042	3.34347	Up
F12	0.631593	3.50065	3.90749	0.000427848	0.00535596	-0.166545	Up
PCLAF	0.632474	3.43656	3.76567	0.000638482	0.00709887	-0.542815	Up
KRT33B	0.633587	2.3425	2.80705	0.0082616	0.0446381	-2.91181	Up
CSF3	0.634247	2.84759	2.34587	0.0250281	0.0991705	-3.9032	Up
UAP1	0.634292	5.06663	3.35408	0.00198487	0.0164098	-1.60179	Up
PUSL1	0.634842	4.18135	4.21078	0.000179417	0.0029281	0.653682	Up
TDG	0.636869	4.21504	4.80901	3.11239e-05	0.000905629	2.31702	Up
STYXL1	0.639092	4.46417	3.07551	0.00415802	0.0272556	-2.28482	Up
WFDC1	0.639718	3.0484	3.89129	0.000447969	0.00555537	-0.209794	Up
SLAMF9	0.639848	2.48122	2.54508	0.0156925	0.0704863	-3.48943	Up
MAP2K4	0.640626	4.53456	4.3164	0.000132097	0.00239866	0.943574	Up
IL20	0.641242	2.55746	2.77379	0.00897746	0.0472019	-2.98712	Up
CHN1	0.641426	3.13008	3.15979	0.00333352	0.0235738	-2.08143	Up
PLD2	0.642002	6.02173	2.85645	0.00729646	0.0407522	-2.79897	Up
SMAP1	0.642574	4.97895	5.09075	1.34974e-05	0.000515715	3.1134	Up
RELT	0.644524	3.4793	4.40288	0.000102686	0.0020333	1.18234	Up
THY1	0.644649	4.67936	2.05402	0.0478218	0.155242	-4.46501	Up
GLRX3	0.64588	5.65815	5.67964	2.33673e-06	0.000158262	4.7883	Up
KIF5B	0.646821	7.06081	3.33287	0.00210165	0.0171145	-1.65484	Up
PYCR1	0.647942	3.66554	3.50007	0.00133431	0.0122826	-1.23235	Up
AVPI1	0.649731	5.75731	2.87542	0.00695479	0.0392853	-2.75533	Up
KIF23	0.650332	3.18447	4.4788	8.22543e-05	0.00179816	1.39288	Up
MANF	0.650736	5.38481	4.22223	0.000173574	0.00286805	0.68501	Up
RTN2	0.650912	3.34874	4.11109	0.000239161	0.00350946	0.381948	Up
DOCK6	0.650956	5.49301	3.29241	0.00234299	0.0184276	-1.7556	Up
NXN	0.65308	5.50068	3.47428	0.00143189	0.0130003	-1.29813	Up
ARC	0.653703	2.75458	3.46812	0.00145623	0.0131712	-1.31383	Up
PTTG1	0.654462	3.74772	3.60238	0.0010066	0.00990002	-0.969243	Up
NTM	0.654548	2.93487	4.75619	3.63827e-05	0.00101889	2.16839	Up
PC	0.655002	3.51859	3.43441	0.00159645	0.0141367	-1.39941	Up
NLRX1	0.655545	5.04914	3.22802	0.00278244	0.0207466	-1.91464	Up
PTDSS2	0.656168	3.96748	4.43757	9.2795e-05	0.00192171	1.27844	Up
CCDC167	0.656491	4.01845	3.30652	0.00225596	0.0179424	-1.72053	Up
FZD5	0.657894	3.52927	4.12977	0.00022665	0.00340117	0.432714	Up
TDRP	0.657971	3.31049	4.419	9.79679e-05	0.00198708	1.22697	Up
BCKDK	0.660802	5.69158	3.11905	0.00371047	0.0251105	-2.18011	Up
CREG2	0.663175	2.27362	4.36319	0.000115282	0.00218999	1.07262	Up
MAPK7	0.663695	4.74218	4.12387	0.000230529	0.00344206	0.416679	Up
SHB	0.664518	5.05728	3.76487	0.000639917	0.0071082	-0.544922	Up
MRPS17	0.664972	4.28193	4.38817	0.000107189	0.00209634	1.14164	Up
DENND1B	0.665466	3.56348	4.84455	2.80182e-05	0.000846108	2.41714	Up
SEC14L2	0.666013	3.53697	3.732	0.000701675	0.00754823	-0.631354	Up
HSPA6	0.666345	3.45013	3.15144	0.0034077	0.0239	-2.10172	Up
FOXS1	0.666516	3.05787	3.38283	0.00183643	0.015538	-1.52962	Up
ADAM9	0.668632	5.69349	3.77883	0.00061531	0.0069121	-0.508117	Up
MRPS36	0.668719	3.81635	4.0126	0.000317172	0.00430473	0.115479	Up
FILIP1L	0.668789	4.25923	3.27535	0.00245249	0.0189496	-1.79789	Up
ITPKC	0.668915	5.34635	2.52228	0.0165698	0.0731869	-3.53796	Up
CMAS	0.670249	5.22456	3.71912	0.000727422	0.00777612	-0.665143	Up
MELK	0.67098	3.05917	3.63868	0.00091023	0.00921821	-0.875123	Up
IFRD2	0.671422	4.54646	4.12144	0.000232146	0.00345324	0.410075	Up
RABGEF1	0.674947	5.22136	5.55789	3.35831e-06	0.000206519	4.44171	Up
MFGE8	0.676095	6.15605	4.04115	0.000292307	0.0040848	0.192494	Up
GALNT7	0.677434	3.6777	4.56904	6.31349e-05	0.00154029	1.64415	Up
IMPDH1	0.677548	5.16204	3.91016	0.000424623	0.00534339	-0.159421	Up
GSDMA	0.677674	6.86078	2.48292	0.0181903	0.0784309	-3.62101	Up
ZNF878	0.677674	2.61268	2.95572	0.00566781	0.0338763	-2.56868	Up
TMSB10	0.677984	10.0341	2.70378	0.0106771	0.0533185	-3.14381	Up
SHC1	0.679253	6.57667	4.03458	0.000297852	0.00412225	0.174761	Up
RB1	0.679879	5.08149	3.60813	0.000990708	0.00984108	-0.954366	Up
CXCR2	0.679948	2.71953	3.53641	0.00120757	0.0113615	-1.13927	Up
STEAP1B	0.680143	2.71906	3.75438	0.000659032	0.00723964	-0.572542	Up
BLZF1	0.680785	4.92191	4.71997	4.04869e-05	0.00109775	2.06666	Up
EPB41L4B	0.680967	3.95297	3.60366	0.00100304	0.00988128	-0.965929	Up
RP2	0.680968	3.70123	3.74935	0.000668396	0.00730217	-0.585779	Up
MED18	0.682016	3.39429	3.86856	0.000477751	0.00578749	-0.270346	Up
INO80C	0.682624	4.04	4.17278	0.000200228	0.00309822	0.549878	Up
SOST	0.682711	2.74006	3.29287	0.00234006	0.0184276	-1.75444	Up
SRRM3	0.683798	3.32042	3.47029	0.0014476	0.0131031	-1.3083	Up
RGS17	0.684172	2.53697	2.96351	0.00555563	0.033373	-2.5504	Up
GNPNAT1	0.686576	3.60099	2.99005	0.0051892	0.0317636	-2.48799	Up
SHANK2	0.686667	3.35765	3.80041	0.000579079	0.00665351	-0.451132	Up
BNC1	0.687809	5.29293	2.91541	0.00628296	0.0363334	-2.66275	Up
CNIH1	0.688329	5.20256	4.5409	6.85694e-05	0.00162109	1.56569	Up
FOXE1	0.691583	3.51788	3.35676	0.00197056	0.0163369	-1.59508	Up
MCAM	0.691802	5.39484	2.8331	0.00773865	0.0425447	-2.85245	Up
STX1A	0.691815	2.90759	5.43072	4.90561e-06	0.000257502	4.07967	Up
NCCRP1	0.693616	8.5614	2.83543	0.00769345	0.0423548	-2.84712	Up
OSM	0.693855	2.48179	3.22155	0.00283074	0.0210278	-1.93055	Up
KLK11	0.693991	6.94108	2.99173	0.00516676	0.0316749	-2.48402	Up
FBXO46	0.694735	4.4725	3.72957	0.000706468	0.00759294	-0.637737	Up
MAPK13	0.695023	5.91014	3.31381	0.00221222	0.0177483	-1.70238	Up
RPL26L1	0.695215	3.99975	3.67026	0.000833696	0.00865293	-0.792909	Up
PXDN	0.695267	4.24533	2.03448	0.0498587	0.160198	-4.50061	Up
REEP3	0.69527	5.28802	5.55493	3.38809e-06	0.000207281	4.43327	Up
MRPL36	0.696335	4.84088	4.49654	7.80926e-05	0.00173837	1.44218	Up
TRIP10	0.697184	5.54153	3.75441	0.000658978	0.00723964	-0.572465	Up
VSNL1	0.698793	4.02261	2.94855	0.00577293	0.0343496	-2.58547	Up
UBE2V2	0.699409	4.42757	4.19381	0.000188433	0.00297623	0.607298	Up
GALNT1	0.700642	6.12898	4.97726	1.89073e-05	0.000644916	2.79195	Up
GSTO1	0.701257	4.94842	3.06031	0.00432599	0.027927	-2.3212	Up
NTAN1	0.701526	5.26535	4.17604	0.000198354	0.003088	0.558771	Up
KAT2B	0.702802	5.38011	4.19526	0.000187643	0.00297623	0.611272	Up
CYB5R2	0.70305	4.55284	3.2978	0.00230934	0.0182672	-1.7422	Up
RALA	0.70439	4.89108	4.19971	0.000185249	0.00296659	0.623419	Up
CNN2	0.707815	6.89482	4.03554	0.000297033	0.00412048	0.177358	Up
ADAM8	0.707843	3.42954	2.92973	0.00605748	0.0354528	-2.6294	Up
TMEM184B	0.708122	4.89919	4.00644	0.000322804	0.00436783	0.0988813	Up
MSMO1	0.708697	6.32208	3.01343	0.00488535	0.0303553	-2.43273	Up
NSDHL	0.709045	5.22603	4.46735	8.50566e-05	0.00183351	1.36108	Up
PHF23	0.709691	4.63058	3.66915	0.000836281	0.00865293	-0.795809	Up
EIF4E	0.71008	3.65256	5.80969	1.58664e-06	0.000125355	5.15832	Up
USB1	0.711645	4.19374	4.27442	0.000149219	0.00261791	0.828129	Up
GPAT3	0.713364	3.3988	2.37455	0.0234292	0.0942383	-3.84507	Up
NRP2	0.713761	4.16088	3.33461	0.00209184	0.0170462	-1.6505	Up
MYBL2	0.714242	3.58787	3.7862	0.000602694	0.00684775	-0.488667	Up
CNGB1	0.715718	2.93494	2.72657	0.0100934	0.0510662	-3.09307	Up
AFAP1L1	0.71583	3.74676	3.32822	0.00212814	0.017283	-1.66646	Up
PLK3	0.716086	4.86924	3.5555	0.00114576	0.0109089	-1.09022	Up
SYNPO2L	0.71622	2.65863	2.16169	0.0378595	0.132298	-4.2642	Up
TRNP1	0.716475	4.16314	4.32049	0.000130533	0.00238477	0.954862	Up
VLDLR	0.717123	3.99132	3.99308	0.000335362	0.00449031	0.0628957	Up
NEK7	0.718523	5.00527	4.22629	0.000171546	0.00284916	0.696131	Up
LRRC59	0.718798	5.70801	3.94248	0.000387367	0.00497984	-0.0729563	Up
MFSD10	0.719076	4.9935	3.03016	0.00467823	0.0294378	-2.39302	Up
SH3TC1	0.719654	3.50594	3.48967	0.00137288	0.0125505	-1.25892	Up
TICAM1	0.720605	4.26817	3.43202	0.00160687	0.0142	-1.40547	Up
OTOP2	0.721697	3.13956	3.13564	0.00355234	0.02437	-2.14001	Up
KRT14	0.721707	12.7299	4.08393	0.000258563	0.00373898	0.308277	Up
UBQLN2	0.721922	5.5232	5.27307	7.84613e-06	0.000364219	3.63114	Up
VWA1	0.72286	4.33213	3.01816	0.00482587	0.0301112	-2.4215	Up
TMC7	0.723417	3.02605	3.80732	0.00056792	0.0065652	-0.432856	Up
GPR4	0.723728	3.08001	3.142	0.00349346	0.0241326	-2.12461	Up
GFOD1	0.724186	3.65003	3.61092	0.000983081	0.00978162	-0.94714	Up
ATP13A2	0.724773	4.96492	3.88816	0.000451958	0.00556435	-0.218136	Up
GSKIP	0.725317	4.26798	5.53385	3.60776e-06	0.000214132	4.37325	Up
PRRG4	0.725325	5.18457	3.63293	0.000924864	0.00932451	-0.890045	Up
FEM1C	0.72553	4.6873	4.17437	0.000199309	0.00309202	0.554228	Up
KLK13	0.725984	4.30315	2.30369	0.027559	0.106335	-3.98776	Up
TMEM79	0.726566	7.01835	3.53114	0.0012252	0.0114846	-1.15279	Up
PTS	0.727167	4.40998	4.43337	9.39422e-05	0.00192891	1.26678	Up
IL4R	0.729823	5.54064	2.61663	0.0132097	0.0623683	-3.33528	Up
LUZP6	0.729977	4.62374	3.50603	0.00131268	0.0121586	-1.21712	Up
UCN2	0.731098	3.6299	3.68058	0.000810057	0.00848462	-0.765971	Up
G6PD	0.731618	5.32499	4.86466	2.6399e-05	0.000810337	2.47385	Up
RHOF	0.732394	3.23614	3.25432	0.00259418	0.0196999	-1.84987	Up
DUOX1	0.732812	6.72385	3.81023	0.000563286	0.00653697	-0.425159	Up
ULBP1	0.732865	2.10663	2.7944	0.00852734	0.0456398	-2.94052	Up
TRIM16	0.733196	5.20801	4.28223	0.000145875	0.00257059	0.849592	Up
ANKRD22	0.734447	5.11624	2.85769	0.00727356	0.0406434	-2.79611	Up
SOWAHB	0.735094	2.73274	3.95048	0.000378655	0.00491017	-0.0515293	Up
PFDN2	0.736098	5.60294	3.66949	0.000835496	0.00865293	-0.794929	Up
DUSP18	0.737512	3.87657	5.21103	9.43778e-06	0.000410922	3.45482	Up
OTOP3	0.738263	3.92771	2.59429	0.0139431	0.0647244	-3.38372	Up
PANX1	0.738277	4.82644	3.8082	0.000566514	0.00656166	-0.430527	Up
CA9	0.74008	3.07008	2.88739	0.00674686	0.0384201	-2.72769	Up
TMEM184A	0.740127	5.05387	3.02363	0.00475806	0.0297659	-2.40853	Up
ZNF467	0.740892	3.73883	4.40961	0.000100689	0.00201886	1.20097	Up
IL1RL1	0.740937	3.62571	2.06789	0.0464211	0.152186	-4.43958	Up
TMEM125	0.741356	3.58648	3.34197	0.00205079	0.0168267	-1.63212	Up
ENTPD7	0.741461	4.68301	5.48855	4.1291e-06	0.000234572	4.24429	Up
BDKRB1	0.741888	2.7873	6.45756	2.32858e-07	3.91267e-05	6.9921	Up
HSD17B1	0.742154	3.64199	4.10016	0.000246795	0.00359056	0.352271	Up
SERP1	0.742507	5.51768	4.98314	1.85802e-05	0.000640643	2.80859	Up
ASL	0.743203	4.12568	4.90686	2.32971e-05	0.000747135	2.59295	Up
PPBP	0.743581	2.09403	2.19006	0.0355622	0.127481	-4.21	Up
LYPD3	0.744939	9.60187	4.27046	0.000150941	0.00264037	0.81726	Up
TMEM51	0.744995	3.81257	3.89326	0.000445469	0.00553588	-0.204528	Up
PIM1	0.747185	6.85468	3.75787	0.000652609	0.00720918	-0.563352	Up
ABL2	0.74798	3.4977	3.71246	0.000741092	0.00788142	-0.682596	Up
CMTR2	0.749258	4.1732	4.56998	6.29614e-05	0.00154029	1.64677	Up
ULBP3	0.749646	2.65164	4.78658	3.32578e-05	0.000945034	2.25388	Up
AK1	0.750928	4.43485	3.88118	0.000460981	0.00563473	-0.236733	Up
RAET1E	0.752181	4.80738	3.37908	0.00185519	0.0156192	-1.53906	Up
COX7B	0.752905	4.95791	3.97324	0.000354883	0.00470417	0.00956401	Up
CCND2	0.754233	5.4315	4.44325	9.12681e-05	0.00191021	1.29418	Up
ENDOD1	0.756466	6.40262	5.72236	2.05763e-06	0.000147877	4.90987	Up
TM7SF2	0.756929	5.24391	2.45922	0.0192348	0.0818138	-3.6706	Up
MYD88	0.75833	5.16941	4.72912	3.9409e-05	0.00107586	2.09234	Up
TP53INP2	0.760426	4.84185	5.3372	6.48184e-06	0.00031553	3.81354	Up
MRPL13	0.761101	4.48858	3.94864	0.000380635	0.00491971	-0.056442	Up
MAPK3	0.761763	6.41948	4.30205	0.000137719	0.00247438	0.904087	Up
EPN3	0.762524	5.29005	2.51059	0.0170368	0.0746964	-3.56272	Up
CDCP1	0.762741	5.81049	3.73416	0.000697455	0.00752999	-0.625697	Up
DEDD2	0.76277	4.6664	3.78146	0.000610769	0.00688511	-0.501162	Up
PCYOX1L	0.764705	4.04722	4.15738	0.000209322	0.00320155	0.507885	Up
PKP3	0.765377	7.32239	3.06386	0.00428624	0.0277605	-2.31272	Up
TPBG	0.765956	4.77799	6.69385	1.16371e-07	2.89229e-05	7.65437	Up
CTPS1	0.766155	4.49996	5.0277	1.62782e-05	0.000589121	2.93472	Up
SEC61G	0.767478	5.19031	4.12095	0.000232473	0.00345372	0.408743	Up
LRRC4	0.76847	3.20425	4.11785	0.000234555	0.00345642	0.40032	Up
CHPF	0.769392	4.81428	4.22989	0.000169769	0.00282691	0.705986	Up
IFRD1	0.769924	4.17454	3.84779	0.000506651	0.00603831	-0.325577	Up
IER2	0.770017	6.25267	3.26611	0.00251384	0.0192739	-1.82076	Up
RRM2	0.770301	3.62859	3.36904	0.00190625	0.0159143	-1.56428	Up
IER5	0.770901	5.27962	3.43067	0.00161278	0.0142363	-1.40888	Up
GSTP1	0.771878	8.55228	5.45756	4.52863e-06	0.00024608	4.15605	Up
SIAH2	0.772957	5.52265	5.21439	9.34371e-06	0.000410922	3.46438	Up
BCL2A1	0.776408	3.02348	2.27344	0.0295142	0.111576	-4.04773	Up
HES4	0.778568	4.08173	3.96728	0.000360958	0.00474352	-0.00643205	Up
TSPAN17	0.778732	4.55776	4.16722	0.000203463	0.00313607	0.534724	Up
OCIAD2	0.779024	4.61678	4.48381	8.10579e-05	0.00179078	1.40679	Up
OSER1	0.779274	4.67462	3.90797	0.000427276	0.00535441	-0.165284	Up
PI4K2A	0.780226	5.31507	3.97752	0.000350582	0.00465232	0.0210573	Up
TJP2	0.780336	5.6161	4.20758	0.000181083	0.00293518	0.644938	Up
MN1	0.780865	3.54266	4.93125	2.16718e-05	0.000716514	2.66187	Up
DAPK3	0.78088	4.9448	3.92046	0.000412387	0.00523254	-0.131897	Up
MYO5B	0.780977	5.29576	3.72187	0.000721859	0.00773503	-0.657946	Up
ZNF562	0.782207	4.45777	5.01353	1.69778e-05	0.000601025	2.89459	Up
ECT2	0.782525	3.5233	3.77927	0.000614553	0.0069121	-0.506962	Up
TES	0.782672	5.28752	5.32511	6.7196e-06	0.000320659	3.77914	Up
SS18L2	0.782985	4.49304	4.25547	0.000157645	0.00271778	0.776117	Up
RND1	0.785403	2.70147	3.12144	0.00368734	0.0249943	-2.17435	Up
FHL2	0.787115	5.09983	4.91033	2.30584e-05	0.000741473	2.60277	Up
CSRP2	0.788706	6.41277	2.52471	0.0164739	0.0729947	-3.53278	Up
PMAIP1	0.789818	3.50336	3.1257	0.00364634	0.0247741	-2.16406	Up
REEP1	0.789892	2.72628	4.3221	0.000129926	0.00238098	0.959275	Up
KIFC3	0.789992	4.97105	3.45571	0.0015064	0.013492	-1.34537	Up
MVK	0.791036	4.89756	3.65284	0.000875114	0.00894611	-0.838303	Up
UNC5B	0.792028	5.00869	4.10063	0.00024646	0.00359056	0.353551	Up
LTBP1	0.795174	5.20918	2.52313	0.0165362	0.0730924	-3.53614	Up
ACTR3	0.795214	6.73957	5.25926	8.17557e-06	0.000376581	3.59187	Up
SPNS2	0.795869	5.8257	3.19691	0.00302202	0.0220506	-1.99093	Up
AEN	0.797203	4.13772	5.80532	1.6074e-06	0.000126159	5.1459	Up
UBAP1	0.798941	5.80801	4.62479	5.35933e-05	0.00137795	1.7999	Up
WFDC12	0.79917	8.22099	2.12074	0.0414079	0.14066	-4.34149	Up
GTPBP2	0.80174	5.03986	4.60062	5.75407e-05	0.00144518	1.73233	Up
BEX3	0.80224	5.09273	3.6543	0.000871559	0.00893273	-0.834492	Up
CWH43	0.805014	6.27738	3.76934	0.000631931	0.00703916	-0.533136	Up
HOMER3	0.806155	4.4345	4.43586	9.326e-05	0.00192171	1.27369	Up
CTSV	0.806691	4.47945	2.85071	0.00740285	0.0412884	-2.81213	Up
CXCL2	0.806971	3.2661	2.4336	0.0204253	0.0852008	-3.72384	Up
SIPA1L2	0.807067	5.29483	4.19393	0.000188369	0.00297623	0.607619	Up
TPM4	0.809698	8.11574	5.78324	1.71656e-06	0.000132978	5.08309	Up
STARD4	0.81042	3.10392	4.53535	6.96957e-05	0.00163998	1.55022	Up
JUN	0.811103	6.3452	3.15244	0.00339874	0.0238652	-2.09929	Up
MBD1	0.811223	5.29629	3.62383	0.000948523	0.00952515	-0.913674	Up
ADAM12	0.812946	3.34704	2.94681	0.00579872	0.0344344	-2.58954	Up
CDS1	0.814313	5.4237	4.3832	0.000108753	0.00211317	1.12791	Up
SPRR2E	0.815512	7.41717	2.38693	0.0227682	0.0924518	-3.81983	Up
BMP2K	0.818603	5.92661	6.60598	1.50544e-07	3.3259e-05	7.4086	Up
CA2	0.818895	5.85262	2.36828	0.0237708	0.0954476	-3.85783	Up
STK26	0.821753	4.25853	4.12053	0.000232757	0.00345372	0.407592	Up
VMP1	0.822548	6.59257	4.34521	0.000121477	0.0022741	1.023	Up
NDRG1	0.822795	8.39222	4.36823	0.000113603	0.00217554	1.08653	Up
DHRS7	0.826917	5.25785	4.37427	0.00011162	0.00215125	1.10323	Up
PLPPR2	0.827826	5.18302	5.01916	1.66963e-05	0.000599517	2.91054	Up
RNF11	0.828766	6.53957	5.37136	5.85475e-06	0.000292248	3.91072	Up
BOK	0.829865	5.28431	4.19923	0.000185505	0.00296659	0.622113	Up
PODNL1	0.829887	3.8247	4.5441	6.79289e-05	0.00161433	1.57461	Up
CLDND1	0.831	4.83556	4.44792	9.00315e-05	0.00189431	1.30713	Up
SNAI1	0.831121	3.03534	3.20584	0.00295127	0.0216936	-1.96906	Up
TMEM158	0.831439	3.21867	3.53586	0.00120942	0.0113629	-1.14069	Up
DUOXA1	0.832325	6.54349	4.75082	3.69634e-05	0.00103031	2.15331	Up
UBE2S	0.833627	3.97664	3.35304	0.00199044	0.0164104	-1.6044	Up
PAEP	0.834216	2.57871	2.96455	0.00554084	0.0333064	-2.54797	Up
UCHL3	0.835104	6.14013	4.54795	6.71676e-05	0.00160146	1.58532	Up
RABIF	0.837821	4.37728	6.08054	7.09597e-07	7.6959e-05	5.92744	Up
SGMS2	0.838421	4.08816	4.88354	2.49635e-05	0.000781667	2.52712	Up
CNDP2	0.840854	5.07464	4.21837	0.00017552	0.00288782	0.674458	Up
DDIT4	0.840871	6.3208	2.1749	0.0367739	0.129912	-4.23903	Up
HSBP1	0.841245	5.49999	4.50625	7.59014e-05	0.00172593	1.4692	Up
STEAP4	0.841944	6.05656	3.00785	0.00495626	0.030658	-2.44593	Up
ZSCAN31	0.842233	3.22485	3.79223	0.000592561	0.00675095	-0.472746	Up
SREK1IP1	0.844757	4.09802	4.83875	2.85034e-05	0.000852244	2.40079	Up
EFL1	0.845074	3.93557	4.33468	0.000125257	0.00231318	0.993958	Up
CLCF1	0.845607	3.67611	4.47155	8.40187e-05	0.00182244	1.37273	Up
APLN	0.849644	3.13871	4.14904	0.000214414	0.00325936	0.485166	Up
SKIL	0.852019	4.80007	5.16375	1.08634e-05	0.000448443	3.32055	Up
CNTNAP2	0.855621	2.39093	6.92899	5.8611e-08	1.88981e-05	8.30867	Up
ATF3	0.856748	3.56933	2.86855	0.00707662	0.0398603	-2.77113	Up
MED8	0.858521	5.41409	6.35825	3.12038e-07	4.83456e-05	6.71251	Up
MAPK6	0.861832	6.15214	5.54483	3.4916e-06	0.000210378	4.40452	Up
CNTN1	0.863852	4.04613	2.97266	0.00542667	0.0327799	-2.52893	Up
EAF1	0.864196	5.52055	6.86128	7.13746e-08	2.18333e-05	8.12078	Up
RRAS2	0.866555	4.29755	5.12695	1.21201e-05	0.00048359	3.21609	Up
STAM	0.868679	5.19551	5.9041	1.1982e-06	0.000102104	5.42672	Up
ETHE1	0.869116	5.57101	3.14398	0.00347526	0.0241326	-2.1198	Up
HOOK1	0.870789	5.11082	4.84198	2.82324e-05	0.000846264	2.40989	Up
ENAH	0.871502	5.94206	5.93632	1.08879e-06	9.91549e-05	5.51824	Up
PCDH17	0.872215	3.02725	4.53054	7.06866e-05	0.00165351	1.53681	Up
NDEL1	0.873373	7.47328	5.2113	9.43012e-06	0.000410922	3.45559	Up
CD68	0.8736	6.28757	2.24372	0.0315548	0.116909	-4.10608	Up
OXSR1	0.882144	5.59124	5.22545	9.0413e-06	0.000407283	3.49578	Up
ZNF681	0.885548	3.28779	3.12465	0.00365638	0.0248268	-2.16659	Up
GALK1	0.885648	4.58396	4.38053	0.000109602	0.00211922	1.12052	Up
HSPB8	0.888105	4.368	3.38386	0.00183134	0.015506	-1.52704	Up
CCDC124	0.889896	6.17219	4.2839	0.000145171	0.00256196	0.854175	Up
MOSPD1	0.890562	4.2983	6.04329	7.92502e-07	8.23619e-05	5.82183	Up
TTYH3	0.891062	5.08283	3.28076	0.0024172	0.0188356	-1.78448	Up
CTXN1	0.892209	3.74382	3.85015	0.000503274	0.0060161	-0.319289	Up
SMTN	0.893621	5.33694	3.98902	0.000339263	0.00452731	0.0519902	Up
NIPAL4	0.900003	6.24214	4.08033	0.000261254	0.0037642	0.298502	Up
S100A11	0.901304	8.13033	4.37122	0.000112616	0.00216694	1.09481	Up
NGF	0.903904	2.86688	5.75707	1.85562e-06	0.000137822	5.00864	Up
MAP7D1	0.904459	6.13385	4.44539	9.06996e-05	0.00190501	1.30011	Up
RNF225	0.906155	5.11096	3.17011	0.00324398	0.023188	-2.05633	Up
FOSB	0.908059	5.78727	2.07731	0.0454896	0.150366	-4.42223	Up
CXCL5	0.908593	3.02345	2.08587	0.0446581	0.148033	-4.40641	Up
TRIB1	0.909241	5.05716	4.89539	2.4102e-05	0.000763763	2.56058	Up
LRAT	0.914473	2.45587	4.11512	0.000236402	0.00347325	0.392908	Up
HOMER1	0.914998	4.1278	5.5228	3.72851e-06	0.000218045	4.34179	Up
STX11	0.915462	3.96656	5.83151	1.48688e-06	0.00012067	5.22039	Up
PCSK6	0.916069	4.0091	4.72824	3.95116e-05	0.0010762	2.08986	Up
BDKRB2	0.916262	4.39881	5.95867	1.01883e-06	9.75673e-05	5.58172	Up
DYRK3	0.916695	3.23004	4.4991	7.75084e-05	0.00173594	1.44931	Up
MTHFD1L	0.9174	3.98554	4.60573	5.66832e-05	0.00142966	1.7466	Up
PVR	0.920444	4.08345	5.7426	1.93725e-06	0.000140069	4.96749	Up
ORMDL2	0.920544	6.06482	5.91943	1.14483e-06	0.000101169	5.47027	Up
HES5	0.92211	3.46019	3.35198	0.00199615	0.0164401	-1.60705	Up
ENC1	0.925252	4.00014	4.60694	5.6482e-05	0.00142966	1.74999	Up
ISG20	0.927306	3.04513	4.51823	7.32831e-05	0.00169432	1.50254	Up
KCTD21	0.927847	3.80515	5.67233	2.38818e-06	0.000158262	4.76749	Up
CSRNP1	0.929428	4.57916	4.24779	0.00016119	0.00275502	0.755062	Up
EPN1	0.929527	6.35512	3.93285	0.000398122	0.00507978	-0.0987474	Up
EPS8L1	0.930489	6.11523	3.12794	0.00362499	0.0246838	-2.15865	Up
BSPRY	0.931747	4.94506	3.74203	0.000682245	0.00740599	-0.605017	Up
VEGFA	0.935526	5.17436	3.70514	0.000756402	0.0080141	-0.701762	Up
EPB41L3	0.935654	4.51677	4.79438	3.24998e-05	0.000932026	2.27583	Up
SMIM3	0.939767	3.5566	4.42641	9.58703e-05	0.0019577	1.2475	Up
TREM1	0.944789	3.03977	2.52325	0.0165315	0.0730924	-3.53589	Up
DBNDD1	0.947779	3.56606	4.46835	8.48103e-05	0.00183351	1.36383	Up
MPZL2	0.951763	6.83032	4.25002	0.000160153	0.00274988	0.761172	Up
ENPEP	0.954764	2.65662	4.29223	0.000141703	0.00251826	0.877077	Up
RIPK2	0.955702	4.28321	4.8177	3.03348e-05	0.000884825	2.34148	Up
ACAA1	0.95576	5.02833	4.63702	5.16976e-05	0.00134369	1.83414	Up
MPL	0.95672	2.88429	4.12185	0.00023187	0.00345324	0.4112	Up
CCNE1	0.95703	3.23276	4.14897	0.000214454	0.00325936	0.48499	Up
MAP2	0.957345	4.55367	4.04179	0.000291765	0.0040848	0.194243	Up
PFN2	0.958089	4.30211	5.28895	7.4836e-06	0.000352587	3.67631	Up
GFOD2	0.962493	4.64056	4.98038	1.8733e-05	0.000642944	2.80079	Up
ARRDC4	0.962851	6.41986	3.46399	0.00147274	0.0132702	-1.32433	Up
EPHA2	0.964613	5.47641	3.40351	0.00173633	0.0149996	-1.47753	Up
PIP5KL1	0.967	3.40503	4.90365	2.35192e-05	0.000752236	2.58391	Up
GPR153	0.967261	4.82739	4.60578	5.66749e-05	0.00142966	1.74674	Up
TMEM54	0.967602	6.86648	3.37333	0.00188427	0.0157861	-1.55351	Up
SFN	0.968162	10.8719	4.16019	0.000207629	0.00317973	0.515564	Up
C1QTNF6	0.973201	4.22224	3.18535	0.00311594	0.0224747	-2.01918	Up
ZNF165	0.973406	2.61888	3.64398	0.000896912	0.00911632	-0.861329	Up
RUNDC3A	0.974849	3.84109	4.76031	3.59421e-05	0.00100892	2.17998	Up
NMB	0.976339	3.45408	4.40671	0.000101545	0.00202607	1.19295	Up
LOXL2	0.981088	4.28667	3.2586	0.00256476	0.0195637	-1.83932	Up
NOP10	0.98125	6.45293	5.37935	5.71699e-06	0.000288998	3.93346	Up
WDR53	0.986545	4.31986	4.46577	8.54509e-05	0.00183351	1.35669	Up
JUNB	0.989621	8.05213	4.04316	0.000290623	0.00407418	0.197946	Up
S100A16	0.992934	7.82458	5.45535	4.55857e-06	0.00024608	4.14975	Up
JPT1	0.999514	4.42898	4.41813	9.82174e-05	0.00198708	1.22455	Up
MMP11	1.00079	3.67662	2.50752	0.0171613	0.0751868	-3.56921	Up
CPEB4	1.00167	5.20946	5.61675	2.81815e-06	0.000180756	4.60928	Up
CDSN	1.00376	6.40799	3.36872	0.0019079	0.015917	-1.56508	Up
NRG1	1.00571	3.84576	3.80771	0.000567293	0.00656431	-0.431818	Up
TPMT	1.00653	4.65936	5.18803	1.01064e-05	0.000427549	3.38949	Up
USP43	1.0083	3.39926	3.86476	0.000482912	0.00583111	-0.280452	Up
SH3BGRL3	1.00994	7.48743	5.53496	3.5958e-06	0.000214132	4.37642	Up
HILPDA	1.01135	5.09283	2.98409	0.00526948	0.0321231	-2.50204	Up
HS3ST1	1.01639	3.15735	5.46656	4.40872e-06	0.0002435	4.18169	Up
KLK5	1.01774	7.64857	3.56232	0.00112441	0.0107918	-1.07266	Up
NEU2	1.01786	4.7611	3.25763	0.00257135	0.0195917	-1.84169	Up
PGAM1	1.02099	7.20114	4.41416	9.93621e-05	0.00200235	1.21356	Up
CXCR1	1.0223	3.20315	4.23898	0.000165357	0.00280074	0.730905	Up
RPL22L1	1.02539	4.34768	4.62085	5.42172e-05	0.00138801	1.78889	Up
S100A14	1.02568	8.74275	5.27015	7.9146e-06	0.000365973	3.62285	Up
PLK2	1.02608	6.47252	5.54232	3.51784e-06	0.000210894	4.39736	Up
HOMER2	1.02654	6.23745	5.45161	4.60954e-06	0.000247711	4.13913	Up
ANKRD31	1.03494	2.94637	4.27088	0.00015076	0.00264037	0.8184	Up
BZW1	1.0365	6.73769	4.86436	2.64225e-05	0.000810337	2.473	Up
RELL2	1.03836	3.61357	4.52152	7.25805e-05	0.00168289	1.51169	Up
MYO1B	1.03872	6.30475	6.03223	8.18931e-07	8.27953e-05	5.79048	Up
DRAP1	1.04592	6.31888	5.21968	9.19787e-06	0.000409789	3.4794	Up
CKS2	1.04726	4.39283	4.17645	0.00019812	0.003088	0.559888	Up
TIGAR	1.05066	3.48763	6.15149	5.75018e-07	6.92059e-05	6.12842	Up
KRT3	1.05115	2.79087	4.02123	0.000309444	0.00422725	0.138743	Up
TP53I3	1.05173	4.2089	4.90206	2.36308e-05	0.000753786	2.5794	Up
FETUB	1.05332	3.94618	2.26012	0.0304135	0.113919	-4.07395	Up
MAFF	1.05761	4.3632	5.15305	1.12149e-05	0.000458199	3.29016	Up
KATNBL1	1.0593	4.54145	4.22962	0.000169899	0.00282691	0.705259	Up
SORCS2	1.06634	3.77548	4.75191	3.6845e-05	0.00102942	2.15637	Up
GPSM1	1.06914	4.53071	3.95766	0.000370986	0.00482646	-0.0322523	Up
TXNDC17	1.07133	4.83756	4.2949	0.00014061	0.00250744	0.88441	Up
NPB	1.07719	2.82883	4.56637	6.36318e-05	0.00154294	1.6367	Up
CEACAM19	1.07881	4.83021	4.21192	0.000178825	0.00292244	0.656809	Up
ECM1	1.08104	6.97181	4.78996	3.29274e-05	0.000942023	2.26339	Up
SH3D21	1.08196	5.49427	4.83548	2.87807e-05	0.000857376	2.39157	Up
KLK8	1.08835	7.09302	3.91134	0.000423207	0.00533706	-0.156278	Up
SOWAHC	1.08896	5.51296	5.50719	3.906e-06	0.000225114	4.29736	Up
LPAR3	1.09033	4.42045	5.02842	1.62433e-05	0.000589121	2.93677	Up
DUSP1	1.09062	8.06194	4.62176	5.40723e-05	0.00138727	1.79144	Up
UGCG	1.09448	6.1021	5.14835	1.13728e-05	0.000461486	3.27682	Up
ERRFI1	1.09599	6.1053	4.94506	2.08023e-05	0.000695157	2.7009	Up
NELL2	1.09964	4.81824	3.78123	0.000611176	0.00688511	-0.501788	Up
CEMIP	1.11183	4.66615	2.13096	0.0404962	0.13843	-4.32231	Up
IL11	1.11414	2.99581	4.72419	3.99862e-05	0.00108664	2.0785	Up
YOD1	1.1147	5.95314	4.03764	0.000295253	0.00411492	0.18303	Up
CDH26	1.11493	3.2867	4.5852	6.02083e-05	0.00148713	1.68926	Up
FBN2	1.1185	2.86493	3.83534	0.000524775	0.00621547	-0.358615	Up
MMP12	1.12088	2.434	2.78184	0.00879908	0.0465838	-2.96894	Up
IDI1	1.12281	4.56518	4.39896	0.000103868	0.00204394	1.17149	Up
MPZL3	1.12283	6.18247	4.55461	6.58663e-05	0.00158106	1.60391	Up
EFR3B	1.12398	3.43655	4.17637	0.000198166	0.003088	0.55967	Up
ARL5B	1.12412	5.06552	6.49742	2.07088e-07	3.83156e-05	7.10411	Up
CDC20	1.12907	4.2068	4.79928	3.20329e-05	0.000920848	2.28961	Up
A2ML1	1.13018	7.73971	4.34375	0.000121997	0.0022741	1.01896	Up
GALNT3	1.13311	4.15283	4.82609	2.95912e-05	0.000869513	2.36512	Up
LDLR	1.13351	6.08803	4.59458	5.85712e-05	0.00146489	1.71546	Up
PGBD5	1.13404	3.53894	4.23241	0.000168532	0.00282376	0.712904	Up
BMP2	1.13461	4.45203	3.90249	0.000433962	0.00542112	-0.1799	Up
LCN2	1.13679	4.83033	2.39249	0.0224765	0.0916107	-3.80845	Up
SERTAD1	1.14172	4.90183	4.84393	2.80696e-05	0.000846108	2.4154	Up
ACOT7	1.14391	4.26967	5.96974	9.85895e-07	9.64076e-05	5.61313	Up
NABP1	1.14461	4.26121	4.47738	8.25977e-05	0.00179816	1.38893	Up
GIPR	1.14666	3.48159	4.41131	0.000100191	0.00201225	1.20568	Up
UBE2Q2	1.14824	5.02814	4.27977	0.000146922	0.00258522	0.842817	Up
FGF11	1.14861	5.18249	4.55306	6.61679e-05	0.00158193	1.59957	Up
CALML3	1.14862	9.51609	3.81665	0.000553177	0.0064483	-0.408145	Up
TMEM256-PLSCR3	1.14862	4.72947	5.51942	3.7663e-06	0.000218855	4.33216	Up
PDLIM5	1.15208	5.564	7.87272	3.94399e-09	5.1857e-06	10.8755	Up
MMP10	1.1551	2.1733	3.55813	0.00113748	0.0108735	-1.08345	Up
RAP1GAP	1.16047	3.48583	4.20711	0.000181327	0.00293518	0.643664	Up
NAGS	1.16212	3.41488	4.3315	0.000126421	0.00232534	0.985196	Up
ZNF185	1.16213	6.6199	5.22397	9.08109e-06	0.000407283	3.49159	Up
ANGPTL4	1.16328	4.92772	3.46598	0.00146475	0.0132182	-1.31927	Up
UNC13D	1.16524	4.1537	4.87149	2.58704e-05	0.000799772	2.49312	Up
NETO2	1.16539	3.9552	5.19694	9.84185e-06	0.000423875	3.4148	Up
NRIP1	1.1692	4.28998	4.21603	0.00017671	0.00289581	0.668067	Up
FBXO45	1.1699	4.90041	5.02733	1.62959e-05	0.000589121	2.93368	Up
FUT2	1.17555	3.92041	4.44265	9.14276e-05	0.00191021	1.29252	Up
KCTD11	1.1765	5.84824	4.19293	0.000188912	0.00297717	0.604899	Up
AMPD3	1.18011	4.61232	4.58396	6.04269e-05	0.00148945	1.68581	Up
SCO2	1.18325	4.19317	5.18082	1.03256e-05	0.000435279	3.36901	Up
CYSRT1	1.1845	5.77561	4.18284	0.000194498	0.00305108	0.577335	Up
POLR3G	1.18641	4.02858	6.48647	2.13862e-07	3.83156e-05	7.07337	Up
TCEAL9	1.18851	5.12828	6.03911	8.02394e-07	8.23619e-05	5.80997	Up
ZNF426	1.19819	4.70636	4.16426	0.000205207	0.00315193	0.526655	Up
IGF2BP2	1.2032	3.89651	5.33594	6.50631e-06	0.00031553	3.80994	Up
ADAMTSL4	1.20424	4.74926	4.78565	3.33495e-05	0.000945034	2.25126	Up
PPARD	1.20461	6.17651	5.21939	9.20566e-06	0.000409789	3.47859	Up
BLNK	1.20785	5.30864	5.68565	2.29527e-06	0.000157371	4.80542	Up
CLDN4	1.21466	5.83436	3.81174	0.000560884	0.00651543	-0.421145	Up
SPRR4	1.22578	3.66697	3.35186	0.0019968	0.0164401	-1.60736	Up
TTC39A	1.22671	4.17705	5.65619	2.50576e-06	0.000164251	4.72156	Up
ARNTL2	1.23062	4.94861	4.85862	2.68756e-05	0.000822118	2.4568	Up
GLIPR1	1.23178	4.4931	4.17475	0.00019909	0.00309202	0.555271	Up
SERINC2	1.24218	5.44364	6.03687	8.0774e-07	8.23619e-05	5.80363	Up
HMOX1	1.24261	6.51461	5.21695	9.27275e-06	0.000410922	3.47166	Up
MBOAT2	1.24339	5.86291	6.26494	4.11045e-07	6.00994e-05	6.44921	Up
VSIG10L	1.24951	5.53528	4.46202	8.63941e-05	0.00184767	1.34627	Up
MAP3K9	1.25125	4.71962	4.66952	4.69799e-05	0.00124826	1.92515	Up
IGFBP6	1.25131	5.21627	3.83883	0.000519637	0.00618505	-0.349366	Up
HAS3	1.25338	4.65771	4.40212	0.000102914	0.0020333	1.18024	Up
SH2D5	1.26052	3.20475	4.38949	0.000106776	0.00209169	1.1453	Up
HMOX2	1.26219	5.1418	5.47412	4.31061e-06	0.000240306	4.20319	Up
OVOL1	1.26999	5.70657	4.15304	0.000211955	0.00323353	0.496068	Up
TREX2	1.29161	4.43619	4.30588	0.000136195	0.00245439	0.914632	Up
HS3ST3A1	1.2959	3.16677	5.21214	9.4065e-06	0.000410922	3.45799	Up
CLIC3	1.30418	6.48015	4.14886	0.000214523	0.00325936	0.484682	Up
SRXN1	1.30788	5.10128	7.66296	7.12637e-09	5.96838e-06	10.3141	Up
ELOVL1	1.31542	7.162	6.47877	2.18768e-07	3.83156e-05	7.05171	Up
MGST1	1.32111	4.09445	5.44054	4.76426e-06	0.000254877	4.1076	Up
ADGRL2	1.32302	5.18428	7.52628	1.0506e-08	5.96838e-06	9.9453	Up
MDFI	1.32365	4.61561	4.73268	3.89974e-05	0.00106951	2.10233	Up
ARTN	1.33526	3.04997	7.12954	3.27805e-08	1.27027e-05	8.86249	Up
GALNT6	1.35394	5.43635	5.3407	6.41462e-06	0.000314924	3.8235	Up
SPRY4	1.35475	3.92623	6.03881	8.03117e-07	8.23619e-05	5.80911	Up
GPRIN1	1.35782	3.53168	5.94537	1.05991e-06	9.83547e-05	5.54393	Up
CIB2	1.37074	4.12335	5.46211	4.46765e-06	0.000245618	4.169	Up
RNF122	1.37311	4.21782	5.09179	1.34556e-05	0.000515715	3.11636	Up
PDLIM7	1.37377	5.3558	6.48507	2.14746e-07	3.83156e-05	7.06943	Up
HPSE	1.37893	4.15802	6.17506	5.36257e-07	6.78949e-05	6.19512	Up
RNF39	1.38011	4.67825	5.13301	1.19035e-05	0.000479759	3.2333	Up
ERO1A	1.38441	5.76058	4.03692	0.000295866	0.00411865	0.181074	Up
TTC9	1.38457	4.71212	4.61602	5.4993e-05	0.00139886	1.77538	Up
DUSP14	1.39216	7.40377	6.46751	2.26139e-07	3.85406e-05	7.02006	Up
NRBF2	1.39935	5.52123	6.02236	8.43273e-07	8.45399e-05	5.76248	Up
KLK9	1.40891	5.35313	3.13634	0.00354579	0.024339	-2.13831	Up
SESN2	1.4128	4.4443	4.79937	3.20244e-05	0.000920848	2.28986	Up
SPAG17	1.42185	3.05465	4.82728	2.9487e-05	0.000868876	2.36848	Up
PGLYRP4	1.42334	5.04643	3.58225	0.00106424	0.0103346	-1.02128	Up
HSPH1	1.43623	5.15612	5.52416	3.71346e-06	0.000218045	4.34566	Up
TMEM45B	1.44025	5.9006	6.11474	6.4118e-07	7.14885e-05	6.02434	Up
GDPD3	1.44214	5.60597	7.2055	2.63302e-08	1.21611e-05	9.07118	Up
SOCS3	1.45044	5.5905	3.21235	0.00290075	0.0213881	-1.95311	Up
UPK1B	1.4517	3.53836	3.69285	0.000782815	0.00825911	-0.733926	Up
EML1	1.4589	4.76372	7.52969	1.04045e-08	5.96838e-06	9.95451	Up
TM4SF1	1.46961	6.95402	3.78167	0.000610413	0.00688511	-0.500615	Up
RND3	1.49061	6.17029	6.17787	5.31804e-07	6.78949e-05	6.20308	Up
SELE	1.49813	4.08874	3.74491	0.00067675	0.00738666	-0.59743	Up
LRRC20	1.50778	3.96466	5.22485	9.05736e-06	0.000407283	3.49409	Up
GREM1	1.51198	4.12521	3.78209	0.000609701	0.00688511	-0.499519	Up
ALOX12	1.51414	4.6289	4.8707	2.5931e-05	0.000799772	2.49089	Up
FABP5	1.51794	9.37954	5.95485	1.03047e-06	9.75673e-05	5.57086	Up
RIMS3	1.52311	4.84756	5.8818	1.28033e-06	0.000106813	5.36335	Up
NOCT	1.52407	4.73286	5.82184	1.5303e-06	0.000122527	5.19287	Up
EEF1A2	1.53016	4.24845	4.47773	8.25136e-05	0.00179816	1.38989	Up
FBLIM1	1.53164	4.98481	5.68079	2.32872e-06	0.000158262	4.79159	Up
PITX1	1.53552	4.14155	6.11831	6.34426e-07	7.14028e-05	6.03446	Up
PNLIPRP3	1.55037	5.08842	4.36821	0.000113609	0.00217554	1.08648	Up
TMEM40	1.56095	6.08244	6.43043	2.52222e-07	4.12194e-05	6.9158	Up
RHOD	1.56383	6.95923	6.2108	4.82415e-07	6.32441e-05	6.29623	Up
KYNU	1.58344	3.64921	6.81769	8.1044e-08	2.30204e-05	7.99959	Up
FLRT3	1.58994	4.18442	5.71833	2.08244e-06	0.000148763	4.89842	Up
SPRR2D	1.59109	6.22431	3.99561	0.000332949	0.00446803	0.0697025	Up
IL36RN	1.62311	6.74297	5.19099	1.00177e-05	0.000426825	3.3979	Up
RGS20	1.62482	3.57578	7.16548	2.95499e-08	1.26354e-05	8.96132	Up
SMOX	1.63535	4.76808	6.44257	2.43365e-07	4.03242e-05	6.94994	Up
GPX3	1.63544	6.37633	5.03625	1.587e-05	0.000584348	2.95894	Up
IL1RN	1.63796	6.58261	5.07151	1.42916e-05	0.000538717	3.05886	Up
CALB2	1.64725	3.60722	3.99854	0.000330174	0.00443578	0.0775941	Up
DUSP5	1.65164	4.65455	6.67631	1.22503e-07	2.95405e-05	7.60536	Up
CNFN	1.66748	10.1773	6.1681	5.47423e-07	6.80287e-05	6.17542	Up
RNF222	1.66867	4.48632	5.79139	1.67543e-06	0.00013064	5.10627	Up
IL24	1.67008	3.34996	3.04635	0.00448585	0.0286183	-2.3545	Up
FCHSD1	1.67125	5.83539	4.22223	0.000173571	0.00286805	0.685026	Up
SPHK1	1.6832	4.59775	6.25916	4.18127e-07	6.00994e-05	6.43289	Up
OASL	1.68925	3.97027	4.52743	7.13335e-05	0.00166538	1.52815	Up
FGFBP1	1.70801	6.31128	5.42819	4.94283e-06	0.000257502	4.07245	Up
S100A2	1.70864	7.47699	4.58645	5.99868e-05	0.00148713	1.69276	Up
KRT37	1.72222	3.6613	4.67199	4.66402e-05	0.00124427	1.93205	Up
QSOX1	1.72791	7.27488	5.36208	6.01888e-06	0.000299189	3.88431	Up
PGF	1.74475	4.90002	5.70779	2.14883e-06	0.000150797	4.86842	Up
ANKRD37	1.76061	4.46938	4.20551	0.000182171	0.00294485	0.639269	Up
CRCT1	1.76186	9.47626	5.57745	3.16824e-06	0.00019686	4.49738	Up
IER3	1.77344	4.11066	7.15531	3.043e-08	1.26354e-05	8.93336	Up
ANXA3	1.78776	4.77432	4.59712	5.8136e-05	0.00145707	1.72255	Up
DSG3	1.78848	8.57192	5.82219	1.52869e-06	0.000122527	5.19388	Up
EIF4EBP1	1.80554	5.47229	5.64055	2.62531e-06	0.000170217	4.67702	Up
RCAN1	1.80865	5.24548	6.1723	5.40655e-07	6.78949e-05	6.18731	Up
TXN	1.81671	8.2382	6.40665	2.70535e-07	4.31553e-05	6.84885	Up
SPRR2B	1.83162	6.5582	2.68244	0.0112517	0.0554453	-3.19106	Up
RNF223	1.83407	4.5093	5.25044	8.39295e-06	0.000385107	3.56682	Up
ADAP2	1.84199	5.84983	7.66307	7.12411e-09	5.96838e-06	10.3144	Up
SAMD9	1.85549	4.64778	5.22663	9.00954e-06	0.000407283	3.49914	Up
STK17A	1.85614	5.04769	5.93089	1.10651e-06	9.92532e-05	5.50281	Up
USP2	1.85945	4.25086	5.35333	6.17777e-06	0.000305812	3.85943	Up
PNP	1.8626	6.05577	8.15373	1.79974e-09	3.06728e-06	11.6187	Up
RAET1L	1.86851	2.87987	5.40508	5.29511e-06	0.000271119	4.00668	Up
LYPD5	1.88877	7.12579	5.58011	3.14322e-06	0.000196729	4.50496	Up
PPIF	1.89846	7.39937	6.0997	6.70398e-07	7.33748e-05	5.98175	Up
CHST2	1.90528	3.73209	6.92943	5.85369e-08	1.88981e-05	8.30987	Up
SCD	1.92389	7.16081	5.76888	1.79148e-06	0.00013613	5.04226	Up
LCE3D	1.93189	10.3102	5.93226	1.10202e-06	9.92532e-05	5.50669	Up
SLAMF7	1.93805	4.30408	5.92804	1.11591e-06	9.93495e-05	5.49472	Up
PAQR5	1.97275	4.90312	7.58873	8.79632e-09	5.96838e-06	10.1141	Up
ADAM23	1.97987	4.47933	6.58585	1.59705e-07	3.3426e-05	7.3522	Up
SPRR3	1.99593	3.76362	5.67456	2.37239e-06	0.000158262	4.77383	Up
LCE3C	1.99619	4.38472	3.09857	0.00391499	0.026049	-2.22947	Up
AJAP1	2.02499	3.85049	5.81837	1.54615e-06	0.000122971	5.18302	Up
CD24	2.03396	7.96333	6.89724	6.42811e-08	2.01809e-05	8.22061	Up
ULBP2	2.03688	3.68372	7.80147	4.819e-09	5.22642e-06	10.6854	Up
CSTB	2.04058	8.6525	7.53915	1.01281e-08	5.96838e-06	9.98011	Up
ACP7	2.04203	5.13673	4.65843	4.85399e-05	0.00127832	1.89408	Up
NPTX1	2.04538	3.46952	4.96441	1.96422e-05	0.00065934	2.7556	Up
ADM	2.04733	5.85395	5.18927	1.00692e-05	0.000427491	3.39301	Up
MXD1	2.07799	5.98914	7.01605	4.55232e-08	1.59733e-05	8.54957	Up
S100A7	2.09059	10.8335	4.48949	7.97204e-05	0.00177107	1.42259	Up
CLDN17	2.10115	3.47124	4.04476	0.000289298	0.00406038	0.202258	Up
IGFL2	2.113	5.74788	4.96591	1.9555e-05	0.000659015	2.75984	Up
TM4SF19	2.15787	4.04565	7.26666	2.20816e-08	1.09764e-05	9.23872	Up
CSTA	2.18813	9.86753	8.8468	2.70927e-10	1.07739e-06	13.4053	Up
ANXA1	2.21292	9.61866	4.85623	2.70662e-05	0.000824062	2.45007	Up
AREG	2.28619	4.37923	6.57164	1.66507e-07	3.41721e-05	7.31238	Up
BNIP3	2.2908	6.64407	7.30446	1.98092e-08	1.02749e-05	9.34209	Up
EREG	2.31326	6.18889	8.30604	1.18103e-09	2.34829e-06	12.0171	Up
IVL	2.32048	7.93112	6.83004	7.8178e-08	2.27479e-05	8.03393	Up
SLPI	2.35957	9.57722	6.07196	7.27873e-07	7.823e-05	5.90313	Up
KLK12	2.37678	3.8448	4.87769	2.54e-05	0.000791179	2.5106	Up
KLK10	2.37918	6.50087	6.62463	1.42531e-07	3.21109e-05	7.46082	Up
SPRR2A	2.38259	7.64704	4.12499	0.000229783	0.00343523	0.419739	Up
ODC1	2.4032	5.8767	4.67309	4.64885e-05	0.00124351	1.93515	Up
LCE3A	2.48141	5.63815	3.92017	0.000412726	0.00523254	-0.13267	Up
HK2	2.48875	6.60157	6.62433	1.42655e-07	3.21109e-05	7.45998	Up
HBEGF	2.49679	4.87041	7.20322	2.65037e-08	1.21611e-05	9.06493	Up
LCE3E	2.62232	8.32436	5.91569	1.15765e-06	0.000101459	5.45962	Up
PTGS2	2.68674	4.51164	4.25865	0.000156199	0.00269844	0.784843	Up
CXCL8	2.80108	3.77777	4.50345	7.65265e-05	0.00172694	1.46141	Up
FOSL1	2.82041	4.95375	6.84569	7.46918e-08	2.22768e-05	8.07745	Up
MMP1	2.888	4.31486	3.15081	0.00341331	0.0239252	-2.10323	Up
SPRR1B	2.99013	10.1042	9.63619	3.37866e-11	2.01537e-07	15.3559	Up
S100A12	2.99028	4.63073	4.44836	8.99146e-05	0.00189431	1.30836	Up
HEPHL1	3.14442	5.09345	4.61947	5.44381e-05	0.00139068	1.78503	Up
PTHLH	3.16992	3.71055	7.60422	8.41775e-09	5.96838e-06	10.1559	Up
S100A9	3.19634	10.6408	5.16843	1.07131e-05	0.000445322	3.33384	Up
DSC2	3.19848	8.57408	7.70803	6.27302e-09	5.96838e-06	10.4352	Up
S100A8	3.2268	10.3227	5.58232	3.12254e-06	0.000196729	4.51127	Up
KRT6A	3.30629	10.5009	7.15208	3.07146e-08	1.26354e-05	8.9245	Up
IGFL1	3.42893	5.37681	6.2605	4.16471e-07	6.00994e-05	6.43668	Up
UPP1	3.44606	5.4908	6.28991	3.81796e-07	5.83952e-05	6.51974	Up
KRT75	3.46872	4.97951	6.21551	4.75748e-07	6.3063e-05	6.30953	Up
PRR9	3.55043	4.83873	5.17493	1.05081e-05	0.000441415	3.35228	Up
CDA	3.56569	6.15747	8.54634	6.11151e-10	1.82276e-06	12.6391	Up
KRT17	3.68423	9.23566	6.47466	2.21427e-07	3.83156e-05	7.04017	Up
KRT16	3.72839	11.2887	7.05742	4.03808e-08	1.45983e-05	8.66381	Up
SPRR1A	4.01234	9.42502	10.4046	4.81488e-12	5.74416e-08	17.166	Up
KRT6B	4.40979	10.2336	6.59094	1.57334e-07	3.3426e-05	7.36648	Up
KRT6C	4.92083	9.19483	6.7941	8.68177e-08	2.35394e-05	7.93393	Up

## Sheet: Table S4
Table S4. The module genes in WGCNA
MEblue	MEbrown	MEgrey	MEturquoise
CSTA	TATDN2	NDRG2	SPRR1A
EREG	AKAP1	ADCYAP1	SPRR1B
PDLIM5	IFT122	KRTCAP3	CDA
ULBP2	EEF2K	DUSP1	CGNL1
ADGRL2	KDM3B	VMP1	PNP
BNIP3	KAT2A	ENPEP	CFD
TM4SF19	SNX1	DGCR6	APOD
GDPD3	DCAKD	DHRS3	DSC2
RGS20	NOP10	TRIM14	ADAP2
C3	CMTR1	SGK1	SRXN1
CNTNAP2	CHD6	LRP12	PTHLH
CD24	FGFR3	RPL36	PAQR5
EAF1	PRR12	IGFBP6	DCD
CLU	LDB1	IFI44L	TXNIP
BMP2K	FAN1	WFDC2	CSTB
ADAM23	LY75-CD302	SELE	EML1
NFIX	YLPM1	UCN2	VPS26B
ARL5B	GIT1	HSD11B1	HBEGF
POLR3G	PRPF6	CRACR2B	IER3
DUSP14	SELENOK	EMID1	KRT6A
BDKRB1	EGFR	CHI3L2	ARTN
MED8	ITFG2	MAP3K8	KRT77
MBOAT2	TRAPPC3	VPS51	KRT16
IGFL1	PRRC2B	S100B	MXD1
CIRBP	NTM	IFIT1	OSR1
THBS4	ZNF106	WIF1	CHST2
RND3	PDZD11	FOXF2	FOSL1
HPSE	NFIB	FILIP1L	IVL
RCAN1	ADD3	HERC6	KYNU
TIGAR	ELFN1	LOXL2	PNRC1
TMEM45B	TSPYL2	ARNTL	KRT6C
RABIF	CNIH1	LRRC26	PRR15L
H6PD	ETV3	MUCL1	PIP
MOSPD1	KSR1	CHN1	TPBG
TCEAL9	SEZ6L2	JUN	DUSP5
NRBF2	GATAD2B	JMJD1C	ADCY2
GMPR	TRAPPC12	KIFAP3	NOP53
STK17A	MCC	EXOC5	KLK10
ORMDL2	CXCL8	GSTM4	HK2
CP	CACHD1	MT1G	RPL19
STAM	MRPL36	UBLCP1	KRT6B
TMEM63A	HPCAL1	CASZ1	AREG
RIMS3	BCL11A	ADAM12	TSPAN8
STX11	AUTS2	IFIT3	RPL8
EIF4E	TNRC6C	ARHGEF37	TYRP1
MAOB	HM13	DKK1	MT1X
TSKU	BUD31	LCE2B	PDLIM7
SCD	GALK1	SLURP1	ELOVL1
IMPDH2	SERTAD4	ATF3	KRT17
MFAP4	TFDP2	LTF	WNK2
CCDC80	KLF5	ACAN	SMOX
ENDOD1	SIN3A	NRARP	TMEM40
FLRT3	SECISBP2	GLIS3	TXN
BLNK	MSX2	FAT1	KY
GLRX3	TMEM106C	LCE1A	RPL18A
SPRR3	ERAP1	LCE1C	UPP1
COQ8A	CCDC124	CDC42BPG	DEPTOR
TTC39A	USP40	PDCD10	PMEL
CPEB4	CXCR1	BTBD19	SPHK1
WLS	ZNF704	ERBB3	GSN
POLR3GL	CHPF	IRX3	PLLP
HNRNPUL1	HERC2	MARCO	BOC
RABGEF1	RBM15	SULF2	STAC2
REEP3	TRRAP	YBX3	KRT75
MAPK6	R3HDM2	IGLL5	RHOD
GSKIP	TRIM35	HS3ST6	HMGCS2
CHRDL1	BOK	LCE2C	CNFN
HOMER1	NTAN1	ARHGAP40	FGFR2
SOWAHC	APLN	ESPN	EXOSC7
ZNF362	EEF2	XAF1	GFRA1
APOE	LRIG3	CSRP2	PI16
CRACR2A	SNRNP200	NREP	TRIM25
CIB2	CHD4	SAA1	CEP68
HOMER2	VPS39	NGFR	LYRM9
JADE2	HPSE2	RASSF10	PITX1
PATZ1	SCAF8	RGS1	EEF1G
BTBD2	EZH1	CSF3	PPIF
RAET1L	HSD17B1	LSP1	SLPI
FBLN5	MED13L	DGAT2	RPS28
RNF11	KAT7	LCE6A	SPRY4
USP2	UBE2D1	PCP4L1	SERINC2
NUS1	TNRC6B	AQP9	MYO1B
NFIC	RBL2	IGFBP3	CES1
ACTR3	SVIL	LCE1E	ACOT7
CHPT1	TMEM184B	ZC3H12A	KRT2
LRRC20	TRIM52	LCE1B	BDKRB2
SIAH2	ATXN7L3B	LCE2A	HOXC4
NDEL1	DERA	FOSB	FABP5
SKIL	COX7B	MFAP2	GPRIN1
UGCG	MRPS25	CCL5	FAXDC2
RNF39	SRRM1	PXDN	ENAH
LRIG1	PRPF8		LCE3D
FBL	ZKSCAN1		SLAMF7
TSG101	TPI1		LCE3E
UBE2G1	COG1		ZNF395
SMAP1	GLI3		MATN2
ZNF768	EPN1		LCE5A
MELTF	SRRM2		MFSD4A
DCN	F12		GPRASP1
USP38	CISD2		BBS1
LPAR3	TMEM51		DSG3
FBXO45	WFDC1		NOCT
PLPPR2	PAN2		AJAP1
PNPLA8	LONRF1		AEN
ZNF562	AK1		RNF222
PDGFD	CBX5		TPM4
FBLN2	SELENOT		PRR4
PLPP3	VPS13D		NGF
GFOD2	FOXN3		PIK3IP1
GALNT1	LETMD1		PVR
IGFL2	ANGPTL1		NIPA2
ERRFI1	MARF1		SRGAP3
EPB41L1	GREM1		PGF
ASL	OSGIN1		UBE2A
PIP5KL1	SHB		HIVEP3
KCTD12	DDX17		GPD1L
ALOX12	TP53I13		FBLIM1
G6PD	UTRN		MYEOV
EXOSC1	MFN2		KCTD21
SERTAD1	NPIPB5		COX4I1
GALNT16	CREBBP		EIF4EBP1
HOOK1	FAT2		RPS19
SREK1IP1	RPL26L1		S100A8
CYBRD1	PFDN2		LYPD5
SPAG17	SPG7		CRCT1
TMEM109	SBF2		LRP4
GALNT3	ROGDI		PLK2
IRF2	ZC3H6		SH3BGRL3
RIPK2	EP400		HSPH1
TDG	NIPAL3		TMEM256-PLSCR3
CCL19	TMEM237		F10
ECM1	WBP11		RPS5
C7	AHNAK		ENTPD7
PHF2	FOXK1		PHYHD1
ACACB	ST7L		HMOX2
RUNDC3A	FOXF1		HS3ST1
DUOXA1	RHOG		RPS15
SFRP2	OGFRL1		GSTP1
AZI2	CXCR2		EEF1A1
SMAD3	TMEM158		S100A16
PCSK6	DENND4C		MGST1
BLZF1	DCAF8		SCRN1
HCCS	MDM4		STX1A
PTGIS	DCAF16		FGFBP1
ACP7	PCLO		GLDN
RNASET2	PYCR1		SOSTDC1
MTR	SFPQ		BBS2
UBAP1	BBS5		PCOLCE2
ENC1	ZNF512B		QSOX1
TNS1	LRP6		BTC
HNRNPA1	PHF12		GALNT6
CDH26	GOSR1		TYR
CMTR2	NUDT21		TP53INP2
GALNT7	NFE2L1		IGF2BP2
SERAC1	MMP17		ERP29
NPB	CHL1		ACSF2
AOX1	EPN2		TES
MPZL3	FOXS1		DEF6
UCHL3	EHD4		PFN2
PODNL1	MRE11		CDON
OASL	TMEM54		SUSD1
RELL2	ATF7IP2		UBQLN2
USP6NL	TMEM43		S100A14
MGP	KMT2C		RNF223
NRN1	NPIPA1		GSTM5
YPEL5	ANKRD9		SAMD9
TMEM95	SPATA6		OXSR1
EEF1A2	SUPT6H		ZNF185
DBNDD1	TIGD1		DRAP1
CBX7	MIPEP		PPARD
NSDHL	ZNF462		HMOX1
CXCL12	UBL5		HS3ST3A1
WDR53	TTYH3		AGFG2
VSIG10L	PARD3		DUSP18
CCAR2	TMEM251		CDCA7L
TACR1	SLIT2		NETO2
CLDND1	IL7		RPL10
MEMO1	VEGFC		IL36RN
TRIM56	RGS3		ADM
PTS	ZFP62		TPMT
PTGDS	FSTL3		SCO2
PRPF19	ANGPTL5		PRR9
VSIG4	ZBTB20		ZMPSTE24
NEK9	ETV6		TMEM219
ZNF467	FRY		S100A9
RNF145	NLRX1		PARD3B
ADGRD1	OSM		FGFBP2
FBXO32	ZBTB44		TAPBPL
IDI1	MAP2K5		MAFF
SOCS6	EML4		OCA2
CRTAP	SNAI1		FOXI1
NAT10	SPNS2		RRAS2
CDS1	C1QTNF6		PCBP2
CX3CL1	ZKSCAN8		CCND1
PNLIPRP3	CD44		CA12
CREG2	HAS1		MLANA
YRDC	HECTD4		RNF122
A2ML1	EPHA4		CCDC92
PDZD8	GPR4		ZG16B
EFL1	KLK9		IL1RN
ORAI3	HNRNPDL		MGST2
REEP1	AGTRAP		AMOT
RPS9	KMT2D		SDC4
TRNP1	CHD2		GPX3
SFRP1	GALE		PLP1
RERE	L2HGDH		PLS3
MAP2K4	LENG8		CTPS1
SLIT3	DOCK9		SP1
TREX2	LIMK1		RPS3
MAPK3	UGT8		CADM3
TRIM16	BCL11B		PHACTR2
LYPD3	ZNF711		CDHR1
ZNF318	STYXL1		TRAPPC6A
CYB5R3	ENDOG		SERP1
CHP1	OPHN1		KRT7
SS18L2	AHNAK2		PNPLA7
KRT5	ZNF551		NPTX1
MPZL2	MFSD10		NFIA
PRPSAP2	TTC21B		MN1
CD34	PRKD3		RPL12
PGBD5	VWA1		DNASE1L1
PRELP	SNRNP70		CTSF
KATNBL1	CNTNAP3B		E2F3
MANF	TARBP1		TFCP2L1
NINJ1	TWSG1		TBX3
CEACAM19	SIRT7		FHL2
PUSL1	SESN1		TP53I3
FGL2	PDCD4		TRIB1
DIS3L	RNH1		BCL6
TRIM16L	TLR3		BLCAP
XYLT2	NVL		SGMS2
KAT2B	CA9		KLK12
UBE2V2	STARD10		GATA3
CYSRT1	MAP3K6		UNC13D
GAS6	CNTNAP3		BZW1
EFR3B	RCOR3		ARNTL2
FEM1C	NF1		ANXA1
INO80C	ROMO1		KRT19
ZNF865	AHCYL2		DENND1B
CRLF3	TNRC6A		SH3D21
MYO1E	POGZ		LRRC2
PCYOX1L	ATF7IP		LIFR
ATN1	LRIG2		KIT
OVOL1	ARGLU1		NEO1
CCNE1	PHF3		PRODH
CLIC3	GLUD1		SESN2
PBXIP1	NFE2L3		CDC20
SPOPL	MMP12		EPB41L3
MAPK7	MAP2K3		ULBP3
MPL	IL20		PEBP1
STK26	PNISR		ADAMTSL4
PGM2	VAV3		SORCS2
TSPAN7	MTERF2		EIF4B
CSF1R	RHOT1		SOX5
LTBP4	NCOR1		MDFI
WFS1	PHC3		MYD88
NIPAL4	ANKMY2		IL11
DAPK1	HCAR3		SPDEF
ENTPD3	SON		S100A1
CFH	FNBP4		ODC1
PODN	TPGS1		KRT37
RNF213	GTF2I		RPS6
SELENBP1	SPG11		MAP3K9
MAP2	ZNF507		RPL37A
YOD1	PM20D2		RPL18
LRP5	JOSD2		RPS11
NIT1	MFSD2A		ALAD
GLO1	PCM1		P3H4
CHMP1B	FUBP1		ACAA1
KRT3	TMEM19		MAOA
MRPS36	NOTCH1		KRT73
ZNF703	PCMTD2		RPL22L1
CHCHD10	GPR155		HEPHL1
NOB1	CCDC146		TTC9
MAFG	NRIP3		N4BP2L1
SOWAHB	ZNF791		GPR153
RET	TMEM50B		MTHFD1L
KDM1B	TREM1		GTPBP2
GPC3	N4BP2L2		ANXA3
FZD4	PLAGL1		LDLR
LCE3A	MMP11		FCGBP
KLK8	NOSIP		S100A2
TMEM205	MEF2A		AKIRIN1
OSER1	ZNF506		AMPD3
LCMT1	UBN2		FRZB
FZD1	TLNRD1		SIPA1L3
KLHL18	CXCL2		MARK3
PRKCSH	ARRDC3		FGF11
SORT1	CCNL2		RORC
NCL	CXCL3		DTX2
CTXN1	UBE2L3		STARD4
IFRD1	MVD		PCDH17
TOR1AIP2	CENPC		GSTM2
ISCA1	ZYX		ISG20
TRAP1	NKTR		VIT
IGLON5	PGAP1		HLF
SMOC2	KLK13		HSBP1
CALML3	BCL2A1		GATM
DUOX1	CSAD		DYRK3
RGL1	JAK2		S100A7
ZSCAN31	CD68		FBXW4
CLIC6	LTB4R		OCIAD2
MALT1	ANKRD36B		KRT15
DEDD2	VPS13C		KIF23
CWH43	NID2		ARID1B
HSF2BP	PPBP		NABP1
CTSK	C1QTNF5		CLCF1
PIM1	OGT		CCDC115
RCAN2	MAB21L3		ARHGEF19
SKI	RGS16		PDZD2
BSPRY	LUC7L3		WFDC3
SEC14L2	CXCL5		S100A12
CMAS	SRSF11		MAP7D1
EIF6	THY1		CCND2
TRIM22			FUT2
OSR2			PTDSS2
ADRA2A			FKBP5
ANKRD29			GALT
B2M			HOMER3
TMCC2			GAN
BEX3			SMIM3
MVK			TDRP
FBN1			JPT1
ACAT2			PGAM1
ZNF165			GIPR
ARHGAP31			NMB
UBE2L6			CUL9
PRRG4			SGPP1
FBLN1			RELT
IFIT2			BCL10
GFOD1			HAS3
VDAC2			SH2D5
EPB41L4B			MRPS17
PELI1			TTC7B
ZNF431			L3MBTL4
PGLYRP4			ZBTB16
LRP11			BCL2
CAPS			DHRS7
PKP4			S100A11
FOLR2			IL34
KLK5			NDRG1
POR			ADCY8
PLK3			CAMK2D
TTC28			DDX60
ZNF436			CA6
TMEM79			CTSH
NCKAP1L			NAGS
DPYSL2			IPO13
CDK7			NUP58
EML6			TXNDC17
UBA7			COQ4
ARL6IP5			ADAMTSL5
DHX32			ZNF668
SRRM3			MAMDC2
ARC			UBE2Q2
TRPT1			USB1
SPRY2			ANKRD31
DPYD			ZNF740
TNS2			PTCH1
FKBPL			PTGS2
TNXB			HMGN2
BNIP3L			CSRNP1
KRAS			PROS1
OLFML1			RERGL
DDX42			ZC3H12C
HSPB8			HMGA2
RAET1E			LFNG
PLSCR4			NEK7
HNRNPA0			FCHSD1
ATRNL1			CNDP2
CDSN			MMP28
TMEM185A			NRIP1
VWF			QPCT
GLUL			TP53
FOXE1			TJP2
HES5			RAP1GAP
TMEM125			ANKRD37
AQP1			ORAI1
KIF5B			SEL1L3
HAP1			RALA
JPH1			RASSF3
ENPP4			SIPA1L2
MAPK13			ACSS1
SAMHD1			KCTD11
HEXA			CKS2
WDR62			MOCOS
SOST			GLIPR1
DOCK6			CALCOCO1
DUSP8			TSPAN17
MYLIP			ZNF426
LHFPL6			SFN
GAS1			TIMP3
ENPP2			ADAMTSL3
DPP4			FZD5
CPQ			SPRR2A
GABARAPL2			IFRD2
NEU2			SEC61G
CDRT1			FREM1
FBXO10			LRRC4
FIBIN			LRAT
FER1L6			RTN2
LMTK3			SYT17
MAP1B			ACCS
PLTP			UNC5B
IQGAP2			SOX10
GBP4			KRT14
LYVE1			HSD11B2
PAX8			FHOD1
RNF225			ADAMTSL2
LNX2			ZNF256
TRIB3			NYNRIN
EXT1			TBX18
ABHD5			NCALD
CLCA2			CLDN17
KLHL21			JUNB
PSAP			MFGE8
FXYD1			PHYHIP
IFI44			ERO1A
TDP2			CNN2
MAST4			SHC1
OTOP2			IL16
DAPP1			DSTN
PMAIP1			SLC2A4RG
ZNF681			SRF
BCKDK			GCHFR
PORCN			TIMM17A
TRIM44			BTBD10
CSF1			CALB2
LCE3C			SPRR2D
GSR			VLDLR
BST2			SRSF5
RUNX3			SMTN
CD163			POU2F3
PKP3			PI4K2A
F2RL1			CXCL14
LAD1			CEP55
EMC6			KIF4A
KANK1			HES4
TNRC18			RIT1
CPTP			GPSM1
GRHL3			MRPL13
SCCPDH			LRRC59
CENPT			GRAP
TMEM184A			NISCH
COLEC12			DAPK3
MSMO1			DBNDD2
TRIM8			IMPDH1
KANK2			RPL10A
KLK11			BMP2
CNTN1			ETV7
ISM1			CD1A
TNS3			JMJD6
ZEB2			ATP13A2
ADGRA2			AR
CPED1			TOP1
VSNL1			CHORDC1
STARD9			MED18
SUPT16H			IFT172
EPB41L2			USP43
TRANK1			CHST15
RHOBTB3			PAMR1
MAP1A			VPS37B
PLAC9			YKT6
ASS1			KRT72
IGFBP5			FBN2
HNRNPU			CHP2
LRRN4CL			TINF2
TGOLN2			CCDC3
GYPC			OSTM1
PTGFR			CLDN4
AVPI1			PANX1
MAP7			NRG1
XDH			TMC7
ANKRD22			ARHGEF26
CCL13			SHANK2
GABARAPL1			LUC7L2
NCCRP1			NPY1R
SYNPO2			CLSTN2
ULBP1			MYBL2
MYOF			HRH1
GLG1			TM4SF1
ARHGEF6			NELL2
LTBP3			ECT2
EVI2B			LYPD2
TLN1			ADAM9
RYBP			ERP44
HMGB1			ZBTB7C
STMN2			OXA1L
NCOR2			PCLAF
MXRA5			STARD7
LRP1			TRIP10
EBF1			STEAP1B
MPEG1			AXIN2
ANTXR1			CDKL5
PARM1			RP2
SPRR2B			RNF144A
OLFML3			SCPEP1
MEOX2			CDCP1
FMO1			FBXO46
EID1			PGAP3
MFAP5			MYO5B
CASQ2			MEGF6
OTOP3			ABL2
ARL4D			VEGFA
ZNF358			UPK1B
ANXA6			MCF2L
PMP22			ZNF652
DUOXA2			CMIP
PPT1			KRT8
IGFBP4			PHF23
AXL			TFAP2B
EPN3			PPIL1
LCP1			KRT10
ARHGDIB			MID1IP1
FZD7			NUMA1
GSDMA			MELK
RNF130			SRC
TM7SF2			THYN1
NUCKS1			ATP13A5
ELN			MBD1
DDR2			RB1
ANTXR2			CBR1
RDH13			GRHL2
NEGR1			PTTG1
HSD17B11			TMEM30B
EIF2AK2			LAMTOR4
LCN2			MMP10
SPRR2E			ZNF273
MT1M			CCM2
IGF1			LUZP6
PLIN2			EMP2
RASSF2			NMNAT3
IFITM1			SH3TC1
HSPA4L			RPS14
TIMP2			RCOR1
SPARCL1			WDR72
ESYT3			NXN
PRG4			XRCC4
VIM			TMOD1
A2M			ANGPTL4
FETUB			ARRDC4
RASA4			SH2D2A
PMVK			KIFC3
CIDEA			TXNDC9
FSTL1			PC
DNM1			NHLRC3
FHL1			TICAM1
ZEB1			IER5
PRRX1			GYS1
TRIM45			SRGAP2
EMP3			D2HGDH
NXPH4			ANGPTL7
DPT			ANKRD33B
WFDC12			PHGDH
NPR2			EPHA2
PDGFRL			ARHGEF9
TSTD1			ACSL1
PRUNE2			EPHB6
			PSAT1
			METTL7A
			CCNF
			CCL27
			SUSD2
			RRM2
			CTSD
			UAP1
			UBE2S
			SPRR4
			PTK7
			MIDN
			APEX1
			TMEM116
			FLG2
			NRP2
			AFAP1L1
			CLDN10
			GPR78
			NBEA
			CCDC167
			CYB5R2
			RRAGC
			BCHE
			SHMT1
			MAF
			PSAPL1
			HPGDS
			IER2
			IL20RB
			RHOF
			GSTA3
			CYB5R4
			DMD
			TCTEX1D4
			ALDH2
			GPNMB
			ANKRD35
			KLK1
			SOCS3
			PLK1
			PKD1
			MITF
			CHAD
			FURIN
			RPL32
			NECTIN2
			ATP13A4
			DHCR24
			HSPA6
			MMP1
			ABHD12B
			ETHE1
			KRT1
			GPRIN2
			EPS8L1
			RND1
			SDC1
			LDHA
			CLDN8
			PBX1
			COMMD8
			PALM
			GSTO1
			MAFB
			SH3RF2
			IL24
			ARSA
			STEAP4
			GNPNAT1
			OSMR
			HILPDA
			KRBA1
			PAEP
			RGS17
			UHRF1
			ZNF878
			HSF4
			APCDD1
			ZFP42
			PLIN1
			ADAM8
			RAPGEFL1
			BNC1
			ITM2A
			BAK1
			PROB1
			GCSAM
			EMB
			SYNGR1
			FLG
			PLD2
			CTSV
			ROR1
			RNF19B
			MCAM
			ZNF629
			KRT33B
			GPLD1
			ADAM10
			SQOR
			FAAH2
			CES4A
			PRAG1
			KIF13B
			CNGB1
			OLFM2
			SOX15
			LDHAL6B
			TMSB10
			WDR44
			R3HDM4
			AIF1L
			LHFPL2
			S100A3
			DUSP6
			CRY2
			RPL41
			EFNA4
			IL4R
			DCLK1
			BICDL1
			DAPL1
			ZNF212
			SLAMF9
			SH3BP2
			LTBP1
			ITPKC
			PAIP2B
			APCDD1L
			PLIN3
			LYPD6B
			GPR68
			GPAT3
			CA2
			IL37
			MARCKSL1
			SMS
			IL33
			DDIT4
			CCNB1
			SYNPO2L
			CEMIP
			IL1RL1

## Sheet: Table S5
Table S5. Three machine learning algorithms analysis results
SVM-RFE	AvgRank		LASSO	Coef		RandomForest	Importance
HK2	1.5		HK2	0.897926		RPL18A	2.82597
EEF1A1	3.2		RPL8	-2.02788		HK2	2.75022
RPS3	4.5		RPL18A	-0.90611		RPL8	2.23601
CTPS1	6.9		TRIM25	-1.87696		RPS5	2.05991
SRC	7		CTPS1	0.303234		RPL12	1.97636
TP53	8.1		RPS3	-1.0295		KRT15	1.2612
LDHA	8.2		LDHA	0.587354		TRIM25	0.228571
EPB41L3	8.5					SESN2	0.192308
PI4K2A	8.5					RPS3	0.188235
TRIM25	8.6					LDHA	0.16
KRT15	11.3					HILPDA	0.133333
HILPDA	13.2					EEF1G	0
RPL8	13.9					EEF1A1	0
BCL2	14					CTPS1	0
RPL18A	14.1					EPB41L3	0
ALDH2	16.6					RPL18	0
RPS5	16.9					BCL2	0
EEF1G	17.3					TP53	0
RPL18	17.3					PI4K2A	0
SESN2	17.7					SRC	0
PHGDH	17.8					PHGDH	0
RPL12	17.9					ALDH2	0

## Sheet: Table S6
Table S6. The detailed immune infiltration of individual samples in the training cohort
sample	Activated CD8 T cell	Central memory CD8 T cell	Effector memeory CD8 T cell	Activated CD4 T cell	Central memory CD4 T cell	Effector memeory CD4 T cell	T follicular helper cell	Gamma delta T cell	Type 1 T helper cell	Type 17 T helper cell	Type 2 T helper cell	Regulatory T cell	Activated B cell	Immature B cell	Memory B cell	Natural killer cell	CD56bright natural killer cell	CD56dim natural killer cell	Myeloid derived suppressor cell	Natural killer T cell	Activated dendritic cell	Plasmacytoid dendritic cell	Immature dendritic cell	Macrophage	Eosinophil	Mast cell	Monocyte	Neutrophil
GSM3946485	0.515349	0.807275	0.560204	0.297836	0.919868	0.61841	0.584773	0.73335	0.445338	0.287342	0.445339	0.393383	0.157245	0.245566	0.363167	0.770538	0.677585	0.656361	0.689942	0.489923	0.533527	0.90844	0.695301	0.253794	0.386197	0.530194	0.619943	0.263817
GSM3946486	0.520437	0.819635	0.468149	0.250497	0.953735	0.625737	0.558757	0.721193	0.400182	0.390777	0.451978	0.302119	0.123837	0.202842	0.351922	0.712543	0.659227	0.66075	0.573227	0.436743	0.479169	0.873296	0.710357	0.178461	0.467665	0.489066	0.626635	0.211841
GSM3946487	0.520299	0.824997	0.48956	0.262411	0.977701	0.635315	0.559501	0.691621	0.445641	0.402036	0.426199	0.354238	0.148626	0.224414	0.363532	0.741248	0.667297	0.649846	0.581634	0.458222	0.478069	0.887027	0.695658	0.198618	0.497391	0.543857	0.633876	0.164418
GSM3946488	0.605652	0.845274	0.493833	0.469459	0.934592	0.612618	0.636021	0.793305	0.49081	0.416332	0.55963	0.615122	0.19554	0.278148	0.43374	0.738961	0.622563	0.805072	0.765981	0.557384	0.624396	0.902206	0.725309	0.398918	0.391323	0.588398	0.681476	0.682038
GSM3946489	0.5469	0.752025	0.499454	0.182672	0.907623	0.554284	0.614107	0.753459	0.438027	0.413982	0.459158	0.49748	0.225019	0.195227	0.3447	0.789718	0.666849	0.811897	0.744059	0.448447	0.482977	0.861376	0.617792	0.325138	0.409448	0.532615	0.716914	0.35727
GSM3946490	0.587635	0.870845	0.531453	0.312317	0.936712	0.635957	0.637758	0.769403	0.477803	0.365751	0.568666	0.585669	0.203879	0.268628	0.434749	0.826742	0.673366	0.718226	0.799792	0.549841	0.56662	0.936037	0.688754	0.375161	0.254235	0.36721	0.701999	0.363633
GSM3946491	0.497215	0.808466	0.539579	0.249178	0.932868	0.579178	0.642286	0.734487	0.427156	0.360498	0.48239	0.465465	0.138153	0.193628	0.410659	0.755517	0.689975	0.664999	0.640807	0.447798	0.504952	0.877866	0.662911	0.249023	0.46183	0.548367	0.682852	0.329208
GSM3946492	0.52668	0.829765	0.528696	0.354624	0.925569	0.629538	0.616901	0.75581	0.440056	0.367478	0.460786	0.369943	0.149943	0.230532	0.368866	0.717368	0.668233	0.65004	0.68039	0.479817	0.528749	0.890762	0.708632	0.238404	0.440071	0.54633	0.632194	0.322102
GSM2114240	0.450992	0.890151	0.438748	0.31267	0.913005	0.649906	0.607136	0.733088	0.412893	0.360695	0.558585	0.340166	0.095503	0.23507	0.371799	0.732237	0.631224	0.644265	0.575818	0.457453	0.510721	0.877339	0.685728	0.206886	0.394659	0.577649	0.58859	0.33386
GSM2114241	0.474178	0.888412	0.442158	0.307104	0.909197	0.603311	0.658578	0.720412	0.438421	0.321651	0.540977	0.342231	0.118349	0.243879	0.362479	0.741486	0.640301	0.698038	0.619323	0.468379	0.521404	0.894378	0.697002	0.192681	0.334547	0.469924	0.595936	0.308809
GSM2114242	0.478122	0.916519	0.473539	0.319302	0.929806	0.633209	0.658795	0.721416	0.441782	0.328771	0.514355	0.39195	0.107236	0.234929	0.407348	0.759626	0.645353	0.673032	0.636145	0.473244	0.499314	0.875427	0.707591	0.215768	0.364984	0.512617	0.579683	0.337289
GSM3946493	0.496882	0.803915	0.438819	0.270012	0.854056	0.619159	0.522386	0.827917	0.392762	0.407479	0.482314	0.292091	0	0.169789	0.293829	0.600074	0.609605	0.798837	0.547637	0.397044	0.508065	0.803299	0.678739	0.167372	0.438457	0.474888	0.62867	0.495303
GSM3946494	0.546564	0.946419	0.488032	0.411885	0.966887	0.640115	0.623599	0.836358	0.49533	0.431074	0.532569	0.606688	0.143908	0.223722	0.436555	0.716866	0.619707	0.82141	0.755283	0.587751	0.677207	0.914877	0.709238	0.375322	0.505905	0.63276	0.665565	0.665952
GSM3946495	0.604405	0.965498	0.48752	0.442173	0.957252	0.680043	0.689295	0.897537	0.54488	0.386333	0.584811	0.648226	0.176734	0.259865	0.484741	0.700975	0.636685	0.83266	0.812717	0.634694	0.717218	0.922391	0.719784	0.452415	0.351129	0.724317	0.681018	0.706679
GSM3946496	0.466981	0.822662	0.435898	0.355697	0.925244	0.54851	0.528398	0.745333	0.419543	0.409899	0.517851	0.299662	0.10226	0.140306	0.305237	0.622926	0.617864	0.865337	0.616652	0.469501	0.530477	0.862564	0.649624	0.183216	0.566635	0.571777	0.642248	0.553997
GSM3946497	0.573784	0.920267	0.507331	0.432126	0.967739	0.599683	0.652937	0.760285	0.533702	0.454251	0.556794	0.588391	0.24019	0.2738	0.440121	0.760106	0.671717	0.827797	0.775471	0.558035	0.67603	0.880358	0.729815	0.332456	0.481677	0.623391	0.716712	0.559785
GSM3946498	0.51384	0.903061	0.500267	0.400058	0.93615	0.592578	0.553111	0.719299	0.449597	0.371565	0.535513	0.482678	0.131492	0.180445	0.475516	0.722698	0.614062	0.845846	0.695745	0.539861	0.575454	0.907051	0.676312	0.226839	0.480841	0.533598	0.652579	0.478022
GSM3946499	0.577567	1	0.586072	0.333256	0.96706	0.632689	0.679904	0.710997	0.562988	0.328791	0.534827	0.618861	0.201985	0.318259	0.498193	0.797599	0.634907	0.79002	0.811178	0.631966	0.594687	0.91304	0.741534	0.416227	0.442967	0.713871	0.677436	0.470972
GSM3946500	0.503919	0.819508	0.442327	0.286335	0.937232	0.585496	0.5434	0.802437	0.439597	0.397419	0.512723	0.290152	0.0666055	0.172226	0.256639	0.641806	0.630186	0.872099	0.588453	0.451054	0.52074	0.846112	0.639391	0.18088	0.390459	0.54474	0.623638	0.579786
GSM3946501	0.474552	0.81837	0.451195	0.297635	0.926271	0.566633	0.525385	0.788344	0.434365	0.406018	0.515815	0.315828	0.0772006	0.161651	0.253784	0.651782	0.630062	0.877718	0.594578	0.447834	0.502695	0.847888	0.632674	0.178885	0.42598	0.521013	0.633589	0.560827
GSM3946502	0.427226	0.874063	0.517695	0.335851	0.89089	0.529446	0.514188	0.726073	0.407569	0.427765	0.485732	0.327877	0.0757553	0.0681919	0.281994	0.622647	0.573223	0.857933	0.569547	0.455243	0.604578	0.869406	0.669961	0.15515	0.548636	0.427121	0.641062	0.62307
GSM3946503	0.488466	0.811565	0.375871	0.307278	0.90005	0.553533	0.501149	0.729197	0.371914	0.414721	0.539029	0.265451	0.0867036	0.141927	0.319688	0.635427	0.609949	0.765069	0.598978	0.446993	0.500706	0.839554	0.668002	0.170611	0.457764	0.397586	0.618698	0.504579
GSM3946504	0.468273	0.85081	0.453803	0.346017	0.967227	0.563827	0.470693	0.688367	0.41327	0.426849	0.536059	0.329851	0.110745	0.106566	0.357335	0.645773	0.629656	0.841099	0.600173	0.485643	0.568475	0.84843	0.662655	0.177842	0.514038	0.477455	0.634506	0.499726
GSM3946505	0.484533	0.922847	0.580944	0.372889	0.923128	0.60005	0.672255	0.684695	0.485086	0.407824	0.513065	0.537909	0.174554	0.279085	0.514802	0.837839	0.687224	0.83305	0.746074	0.602071	0.525809	0.936136	0.677135	0.305323	0.57461	0.719677	0.671503	0.367226
GSM2114231	0.544284	0.881552	0.464023	0.347662	0.95809	0.561274	0.570889	0.774861	0.417485	0.397812	0.494627	0.389202	0.0853758	0.15582	0.380206	0.654105	0.603841	0.838657	0.668524	0.490856	0.540596	0.880838	0.638241	0.195195	0.467557	0.540542	0.675544	0.614709
GSM2114232	0.519829	0.740025	0.590928	0.250517	0.907352	0.609127	0.633533	0.785026	0.461659	0.547455	0.398096	0.478035	0.304835	0.313489	0.387746	0.656344	0.628956	0.892522	0.80944	0.499292	0.648279	0.909318	0.668788	0.410751	0.558795	0.549965	0.734223	0.605084
GSM2114233	0.567272	0.833306	0.482668	0.37773	0.933897	0.494027	0.575641	0.789562	0.443904	0.416198	0.47282	0.523749	0.15553	0.144327	0.339683	0.668523	0.579279	0.840487	0.740725	0.513816	0.683315	0.904602	0.636548	0.283333	0.539397	0.607097	0.725192	0.585988
GSM2114234	0.53534	0.859099	0.425856	0.347987	0.956475	0.518072	0.582459	0.721004	0.44494	0.41138	0.492981	0.379626	0.160248	0.150893	0.376621	0.676137	0.609693	0.842911	0.657064	0.486091	0.559101	0.874859	0.631965	0.215681	0.43511	0.525491	0.671025	0.577896
GSM2114235	0.514402	0.859475	0.506931	0.321113	0.955991	0.528432	0.589089	0.683422	0.461066	0.424681	0.489982	0.543843	0.150317	0.167993	0.368145	0.725744	0.621839	0.850039	0.651605	0.540631	0.643272	0.932644	0.651624	0.242462	0.466631	0.52536	0.676109	0.558353
GSM2114236	0.494115	0.88224	0.513438	0.316928	0.949609	0.533909	0.611892	0.723981	0.469827	0.403636	0.499362	0.544636	0.13241	0.0878462	0.371631	0.717229	0.580237	0.838913	0.661213	0.541289	0.587532	0.907447	0.643702	0.248497	0.500316	0.612848	0.691552	0.543229
GSM2114237	0.471788	0.887775	0.47405	0.332302	0.925821	0.610045	0.602027	0.741855	0.424781	0.368178	0.538236	0.333023	0.0894031	0.21588	0.35568	0.695172	0.617451	0.75367	0.61968	0.481331	0.504469	0.886859	0.651495	0.233607	0.485557	0.564239	0.610218	0.440568
GSM2114238	0.4779	0.878098	0.430609	0.260571	0.893287	0.596059	0.578703	0.746953	0.406194	0.337242	0.519454	0.310416	0.0812654	0.196228	0.321899	0.703644	0.578738	0.741661	0.587788	0.442721	0.517125	0.87886	0.673498	0.19044	0.38098	0.420782	0.600426	0.368214
GSM2114239	0.473996	0.870947	0.477917	0.312286	0.912338	0.610891	0.639575	0.738909	0.432321	0.315348	0.514468	0.354207	0.121881	0.236027	0.362439	0.733472	0.634179	0.70915	0.668278	0.490916	0.518152	0.889605	0.657664	0.235015	0.41472	0.545841	0.606932	0.410777
